# Supplementary material for: Evolutionary origins of the emergent ST796 clone of vancomycin resistant Enterococcus faecium
Source: PeerJ. 2017 Jan 24;5:e2916. doi: 10.7717/peerj.2916 (PMC5267571; doi:10.7717/peerj.2916)
Supplement: Table S1 [file peerj-05-2916-s003.xlsx]

## Sheet: 109_fofn.txt
Supplementary Table S1
TAXA	ST	CLADE	BAPS_L1	BAPS_L2	BAPS_L3	BAPS_L123	ALTERNATIVE_NAME	ACESSION	SRA	BioProject	BioSample
Ef_04112313871	341	A1	1	3	5	1.3.5	NA	SAMEA3614346	ERS921495	PRJEB11390	SAMEA3614346
Ef_11-9295564	555	A1	1	3	3	1.3.3	NA	SAMEA3614339	ERS921488	PRJEB11390	SAMEA3614339
Ef_11282884	414	A1	1	3	5	1.3.5	NA	SAMEA3614345	ERS921494	PRJEB11390	SAMEA3614345
Ef_32605238	555	A1	1	3	3	1.3.3	NA	SAMEA3614341	ERS921490	PRJEB11390	SAMEA3614341
Ef_524685928	341	A1	1	3	5	1.3.5	NA	SAMEA3614347	ERS921496	PRJEB11390	SAMEA3614347
Ef_9150823H	555	A1	1	3	3	1.3.3	NA	SAMEA3614348	ERS921497	PRJEB11390	SAMEA3614348
Ef_aus0002	202	A1	1	4	2	1.4.2	NA	SRX349486	SRR980548	PRJNA205886	SAMN02318070
Ef_aus0003	17	A1	1	4	1	1.4.1	NA	SAMEA3614299	ERS921448	PRJEB11390	SAMEA3614299
Ef_aus0004	17	A1	1	4	1	1.4.1	NA	NC_017022.1, NC_017032.1, NC_017023.1, NC_017024.1	NA	PRJNA86649	SAMN02604218
Ef_aus0005	71	A1	1	1	3	1.1.3	NA	SAMEA3614300	ERS921449	PRJEB11390	SAMEA3614300
Ef_aus0006	17	A1	1	4	1	1.4.1	NA	SRX349487	SRR980549	PRJNA205886	SAMN02318071
Ef_aus0007	17	A1	1	4	1	1.4.1	NA	SRX349488	SRR980550	PRJNA205886	SAMN02318157
Ef_aus0009	50	A1	1	1	3	1.1.3	NA	SAMEA3614301	ERS921450	PRJEB11390	SAMEA3614301
Ef_aus0010	32	A1	1	1	3	1.1.3	NA	SRX349489	SRR980551	PRJNA205886	SAMN02318072
Ef_aus0012	17	A1	1	4	1	1.4.1	NA	SRX349490	SRR980552	PRJNA205886	SAMN02318158
Ef_aus0014	18	A1	1	4	3	1.4.3	NA	SAMEA3614302	ERS921451	PRJEB11390	SAMEA3614302
Ef_aus0015	17	A1	1	4	1	1.4.1	NA	SRX349491	SRR980553	PRJNA205886	SAMN02318073
Ef_aus0016	18	A1	1	4	3	1.4.3	NA	SRX349492	SRR980554	PRJNA205886	SAMN02318074
Ef_aus0019	17	A1	1	4	1	1.4.1	NA	SRX349494	SRR980556	PRJNA205886	SAMN02318159
Ef_aus0021	17	A1	1	4	1	1.4.1	NA	SRX349495	SRR980557	PRJNA205886	SAMN02318076
Ef_aus0023	17	A1	1	4	1	1.4.1	NA	SAMEA3614303	ERS921452	PRJEB11390	SAMEA3614303
Ef_aus0025	17	A1	1	4	1	1.4.1	NA	SAMEA3614304	ERS921453	PRJEB11390	SAMEA3614304
Ef_aus0026	17	A1	1	4	1	1.4.1	NA	SAMEA3614305	ERS921454	PRJEB11390	SAMEA3614305
Ef_aus0029	203	A1	1	3	2	1.3.2	NA	SRX349496	SRR980558	PRJNA205886	SAMN02318077
Ef_aus0031	252	A1	1	4	4	1.4.4	NA	SRX349498	SRR980560	PRJNA205886	SAMN02318160
Ef_aus0038	252	A1	1	4	4	1.4.4	NA	SRX349499	SRR980561	PRJNA205886	SAMN02318079
Ef_aus0041	203	A1	1	3	2	1.3.2	NA	SRX349502	SRR980564	PRJNA205886	SAMN02318162
Ef_aus0043	203	A1	1	3	2	1.3.2	NA	SAMEA3614306	ERS921455	PRJEB11390	SAMEA3614306
Ef_aus0045	203	A1	1	3	2	1.3.2	NA	SRX349503	SRR980565	PRJNA205886	SAMN02318163
Ef_aus0053	203	A1	1	3	2	1.3.2	NA	SRX349506	SRR980568	PRJNA205886	SAMN02318166
Ef_aus0055	203	A1	1	3	2	1.3.2	NA	SRX349507	SRR980569	PRJNA205886	SAMN02318167
Ef_aus0065	341	A1	1	3	6	1.3.6	NA	SRX349511	SRR980573	PRJNA205886	SAMN02318172
Ef_aus0070	203	A1	1	3	1	1.3.1	NA	SRX349513	SRR980575	PRJNA205886	SAMN02318175
Ef_aus0078	203	A1	1	3	1	1.3.1	NA	SRX349515	SRR980577	PRJNA205886	SAMN02318180
Ef_aus0080	17	A1	1	4	2	1.4.2	NA	SRX349516	SRR980578	PRJNA205886	SAMN02318181
Ef_aus0084	17	A1	1	4	2	1.4.2	NA	SRX349518	SRR980580	PRJNA205886	SAMN02318183
Ef_aus0085	203	A1	1	3	2	1.3.2	NA	NC_021994.1, CP006621.1, CP006622.1, CP006623.1, CP006624.1, CP006625.1, CP006626.1	NA	PRJNA193299	SAMN02604219
Ef_aus0090	203	A1	1	3	1	1.3.1	NA	SAMN02318082	SRS479862	PRJNA205886	SAMN02318082
Ef_aus0096	203	A1	1	3	2	1.3.2	NA	SAMN02318086	SRS479904	PRJNA205886	SAMN02318086
Ef_aus0098	17	A1	1	4	1	1.4.1	NA	SAMN02318087	SRS479865	PRJNA205886	SAMN02318087
Ef_aus0099	17	A1	1	4	1	1.4.1	NA	SAMEA3614307	ERS921456	PRJEB11390	SAMEA3614307
Ef_aus0152	203	A1	1	3	1	1.3.1	NA	SAMEA3614308	ERS921457	PRJEB11390	SAMEA3614308
Ef_aus0153	17	A1	1	4	2	1.4.2	NA	SAMEA3614309	ERS921458	PRJEB11390	SAMEA3614309
Ef_aus0154	17	A1	1	4	2	1.4.2	NA	SAMEA3614310	ERS921459	PRJEB11390	SAMEA3614310
Ef_aus0196	203	A1	1	3	1	1.3.1	NA	SAMEA3614311	ERS921460	PRJEB11390	SAMEA3614311
Ef_aus0202	17	A1	1	4	2	1.4.2	NA	SAMEA3614312	ERS921461	PRJEB11390	SAMEA3614312
Ef_aus0215	203	A1	1	3	2	1.3.2	NA	SAMEA3614313	ERS921462	PRJEB11390	SAMEA3614313
Ef_aus0220	203	A1	1	3	1	1.3.1	NA	SAMEA3614314	ERS921463	PRJEB11390	SAMEA3614314
Ef_aus0223	17	A1	1	4	2	1.4.2	NA	SAMEA3614315	ERS921464	PRJEB11390	SAMEA3614315
Ef_aus0225	341	A1	1	3	6	1.3.6	NA	SAMEA3614316	ERS921465	PRJEB11390	SAMEA3614316
Ef_aus0230	341	A1	1	4	4	1.4.4	NA	SAMEA3614317	ERS921466	PRJEB11390	SAMEA3614317
Ef_aus0232	203	A1	1	3	1	1.3.1	NA	SAMEA3614318	ERS921467	PRJEB11390	SAMEA3614318
Ef_aus0233_chr_p1-5	796	A1	1	3	4	1.3.4	NA	LT598663.1, LT598664.1, LT598665.1, LT598666.1, LT598667.1, LT598668.1	ERS921468	PRJEB11390	SAMEA3614319
Ef_aus0237	796	A1	1	3	4	1.3.4	Ef_aesops12030	SAMEA18393418	ERS1462639	PRJEB14733	SAMEA18393418
Ef_aus0239	796	A1	1	3	4	1.3.4	Ef_aesops12035	SAMEA18394168	ERS1462640	PRJEB14733	SAMEA18394168
Ef_aus0240	203	A1	1	3	2	1.3.2	NA	SAMEA3614320	ERS921469	PRJEB11390	SAMEA3614320
Ef_aus0241	796	A1	1	3	4	1.3.4	Ef_aesops12037	SAMEA18394918	ERS1462641	PRJEB14733	SAMEA18394918
Ef_aus0242	796	A1	1	3	4	1.3.4	Ef_aesops12038	SAMEA18395668	ERS1462642	PRJEB14733	SAMEA18395668
Ef_aus0243	17	A1	1	4	2	1.4.2	NA	SAMEA3614321	ERS921470	PRJEB11390	SAMEA3614321
Ef_aus0244	796	A1	1	3	4	1.3.4	Ef_aesops12041	SAMEA18396418	ERS1462643	PRJEB14733	SAMEA18396418
Ef_aus0250	796	A1	1	3	4	1.3.4	Ef_aesops12057	SAMEA3614322	ERS921471	PRJEB11390	SAMEA3614322
Ef_aus0250 (technical replicate)	796	A1	1	3	4	1.3.4	NA	SAMEA3614322	ERS921471	PRJEB11390	SAMEA3614322
Ef_aus0253	796	A1	1	3	4	1.3.4	Ef_aesops12062	SAMEA18399418	ERS1462647	PRJEB14733	SAMEA18399418
Ef_aus0254	796	A1	1	3	4	1.3.4	Ef_aesops13004	SAMEA3614323	ERS921472	PRJEB11390	SAMEA3614323
Ef_aus0254 (technical replicate)	796	A1	1	3	4	1.3.4	NA	SAMEA3614323	ERS921472	PRJEB11390	SAMEA3614323
Ef_aus0257	17	A1	1	4	2	1.4.2	NA	SAMEA3614324	ERS921473	PRJEB11390	SAMEA3614324
Ef_aus0258	203	A1	1	3	2	1.3.2	NA	SAMEA3614325	ERS921474	PRJEB11390	SAMEA3614325
Ef_aus0261	796	A1	1	3	4	1.3.4	Ef_aesops13032	SAMEA18397168	ERS1462644	PRJEB14733	SAMEA18397168
Ef_aus0263	555	A1	1	3	3	1.3.3	Ef_aesops13028	SAMEA3614326	ERS921475	PRJEB11390	SAMEA3614326
Ef_aus0263 (technical replicate)	555	A1	1	3	3	1.3.3	NA	SAMEA3614326	ERS921475	PRJEB11390	SAMEA3614326
Ef_aus0310	1005	A1	1	3	1	1.3.1	NA	SAMEA3614327	ERS921476	PRJEB11390	SAMEA3614327
Ef_aus0314	796	A1	1	3	4	1.3.4	Ef_aesops13034	SAMEA3614328	ERS921477	PRJEB11390	SAMEA3614328
Ef_aus0314 (technical replicate)	796	A1	1	3	4	1.3.4	NA	SAMEA3614328	ERS921477	PRJEB11390	SAMEA3614328
Ef_aus0703	796	A1	1	3	4	1.3.4	NA	SAMEA3614329	ERS921478	PRJEB11390	SAMEA3614329
Ef_aus0709	796	A1	1	3	4	1.3.4	NA	SAMEA3614330	ERS921479	PRJEB11390	SAMEA3614330
Ef_aus1016	796	A1	1	3	4	1.3.4	NA	SAMEA18397918	ERS1462645	PRJEB14733	SAMEA18397918
Ef_aus1095	796	A1	1	3	4	1.3.4	NA	SAMEA3614331	ERS921480	PRJEB11390	SAMEA3614331
Ef_aus1139	796	A1	1	3	4	1.3.4	NA	SAMEA3614332	ERS921481	PRJEB11390	SAMEA3614332
Ef_aus1154	796	A1	1	3	4	1.3.4	NA	SAMEA3614333	ERS921482	PRJEB11390	SAMEA3614333
Ef_aus1173	796	A1	1	3	4	1.3.4	NA	SAMEA3614334	ERS921483	PRJEB11390	SAMEA3614334
Ef_aus1894	555	A1	1	3	3	1.3.3	NA	SAMEA18398668	ERS1462646	PRJEB14733	SAMEA18398668
Ef_aus2087	203	A1	1	3	1	1.3.1	NA	SAMEA3614335	ERS921484	PRJEB11390	SAMEA3614335
Ef_aus2090	203	A1	1	3	1	1.3.1	NA	SAMEA3614336	ERS921485	PRJEB11390	SAMEA3614336
Ef_aus2096	203	A1	1	3	1	1.3.1	NA	SAMEA3614337	ERS921486	PRJEB11390	SAMEA3614337
Ef_aus2097	203	A1	1	3	1	1.3.1	NA	SAMEA3614338	ERS921487	PRJEB11390	SAMEA3614338
Ef_D1651095	555	A1	1	3	3	1.3.3	NA	SAMEA3614344	ERS921493	PRJEB11390	SAMEA3614344
Ef_M257708	341	A1	1	3	5	1.3.5	NA	SAMEA3614342	ERS921491	PRJEB11390	SAMEA3614342
Ef_M257871	341	A1	1	3	5	1.3.5	NA	SAMEA3614343	ERS921492	PRJEB11390	SAMEA3614343
Ef_M330213	341	A1	1	3	5	1.3.5	NA	SAMEA3614349	ERS921498	PRJEB11390	SAMEA3614349
Ef_MB11027990	341	A1	1	3	5	1.3.5	NA	SAMEA3614340	ERS921489	PRJEB11390	SAMEA3614340
Enterococcus_faecium_504_uid81997	649	A2	1	5	0	1.5.0	Enterococcus_faecium_504	PRJNA81997	NA	SAMN02299480	AMBM00000000.1
Enterococcus_faecium_505_uid81999	unknown	B	2	3	0	2.3.0	Enterococcus_faecium_505	PRJNA81999	NA	SAMN02299481	AMBL00000000.1
Enterococcus_faecium_506_uid82001	18	A1	1	4	3	1.4.3	Enterococcus_faecium_506	PRJNA82001	NA	SAMN02299482	AMBK00000000.1
Enterococcus_faecium_9731349_1_uid88289	82	A1	1	1	1	1.1.1	EnGen0136	PRJNA88289	NA	SAMN00808960	AITA00000000.1
Enterococcus_faecium_E1613_uid82457	77	B	2	2	0	2.2.0	EnGen0029	PRJNA82457	NA	SAMN00779816	AHXE00000000.1
Enterococcus_faecium_E1731_uid82477	18	A1	1	4	3	1.4.3	EnGen0036	PRJNA82477	NA	SAMN00779827	AHXO00000000.1
Enterococcus_faecium_E2620_uid82493	unknown	B	2	1	0	2.1.0	EnGen0038	PRJNA82493	NA	SAMN00779836	AHXW00000000.1
Enterococcus_faecium_E4452_uid60873	266	A1	1	1	3	1.1.3	Enterococcus_faecium_E4452	PRJNA60873	NA	SAMN02471474	AEOU00000000.1
Enterococcus_faecium_E6012_uid82521	78	A1	1	3	3	1.3.3	EnGen0045	PRJNA82521	NA	SAMN00779851	AHYK00000000.1
Enterococcus_faecium_Efm_NY2_1_uid191893	736	A1	1	4	5	1.4.5	EnGen0375	PRJNA191893	NA	SAMN02596966	AHYO00000000.1
Enterococcus_faecium_HF50215_uid88469	5	A2	1	5	0	1.5.0	EnGen0190	PRJNA88469	NA	SAMN00808915	AITW00000000.1
Enterococcus_faecium_P1123_uid82045	280	A1	1	4	5	1.4.5	Enterococcus_faecium_P1123	PRJNA82045	NA	SAMN02299503	AMAP00000000.1
Enterococcus_faecium_P1140_uid82051	412	A1	1	3	2	1.3.2	Enterococcus_faecium_P1140	PRJNA82051	NA	SAMN02299506	AMAM00000000.1
Enterococcus_faecium_TX0082_uid47193	17	A1	1	4	1	1.4.1	Enterococcus_faecium_TX0082	PRJNA47193	NA	SAMN00189133	AEBU00000000.1
Enterococcus_faecium_TX1330_uid31463	107	B	2	1	0	2.1.0	Enterococcus_faecium_TX1330	PRJNA31463	NA	SAMN00002238	ACHL00000000.1
Enterococcus_faecium_UAA910_uid88383	66	A1	1	1	2	1.1.2	EnGen0182	PRJNA88383	NA	SAMN00809010	AIUS00000000.1
Enterococcus_faecium_UAA944_uid88359	20	A1	1	2	0	1.2.0	EnGen0170	PRJNA88359	NA	SAMN00808997	AIUU00000000.1
Enterococcus_faecium_UAA952_uid88807	17	A1	1	4	1	1.4.1	EnGen0256	PRJNA88807	NA	SAMN00809141	AIZU00000000.1
Enterococcus_faecium_UC7256_uid219051	74	B	2	2	0	2.2.0	Enterococcus_faecium_UC7256	PRJNA219051	NA	SAMN02471387	AWWM00000000.1
Enterococcus_faecium_VRE_108_uid88373	192	A1	1	3	3	1.3.3	EnGen0177	PRJNA88373	NA	SAMN00809005	AIVC00000000.1
