# Supplementary material for: Evolutionary origins of the emergent ST796 clone of vancomycin resistant Enterococcus faecium
Source: PeerJ. 2017 Jan 24;5:e2916. doi: 10.7717/peerj.2916 (PMC5267571; doi:10.7717/peerj.2916)
Supplement: Table S3 [file peerj-05-2916-s005.xlsx]

## Sheet: Supplementary_Table_S3.txt
Supplementary Table S3
Feature	COUNTER	DESCRIPTION	Ef_04112313871.faa	Ef_11-9295564.faa	Ef_11282884.faa	Ef_32605238.faa	Ef_524685928.faa	Ef_9150823H.faa	Ef_aesops12030.faa	Ef_aesops12035.faa	Ef_aesops12037.faa	Ef_aesops12038.faa	Ef_aesops12041.faa	Ef_aesops12057.faa	Ef_aesops12062.faa	Ef_aesops13004.faa	Ef_aesops13028.faa	Ef_aesops13032.faa	Ef_aesops13034.faa	Ef_aus0002.faa	Ef_aus0003.faa	Ef_aus0004_chr_p1-3.fna.faa	Ef_aus0005.faa	Ef_aus0006.faa	Ef_aus0007.faa	Ef_aus0009.faa	Ef_aus0010.faa	Ef_aus0012.faa	Ef_aus0014.faa	Ef_aus0015.faa	Ef_aus0016.faa	Ef_aus0019.faa	Ef_aus0021.faa	Ef_aus0023.faa	Ef_aus0025.faa	Ef_aus0026.faa	Ef_aus0029.faa	Ef_aus0031.faa	Ef_aus0038.faa	Ef_aus0041.faa	Ef_aus0043.faa	Ef_aus0045.faa	Ef_aus0053.faa	Ef_aus0055.faa	Ef_aus0065.faa	Ef_aus0070.faa	Ef_aus0078.faa	Ef_aus0080.faa	Ef_aus0084.faa
ST555-796_GI-1	3919	site-specific tyrosine recombinase XerC-family protein	*	Ef_11-9295564_02403	*	Ef_32605238_01342	*	Ef_9150823H_01343	Ef_aesops12030_01395	Ef_aesops12035_01392	Ef_aesops12037_01325	Ef_aesops12038_01326	Ef_aesops12041_01254	Ef_aesops12057_01355	Ef_aesops12062_01341	Ef_aesops13004_01396	Ef_aesops13028_01352	Ef_aesops13032_01381	Ef_aesops13034_01412	*	*	*	*	*	*	*	*	*	*	*	*	*	*	*	*	*	*	*	*	*	*	*	*	*	Ef_aus0065_00663	*	*	*	*
ST555-796_GI-1	3920	hypothetical protein	*	Ef_11-9295564_02402	*	Ef_32605238_01343	*	Ef_9150823H_01344	Ef_aesops12030_01396	Ef_aesops12035_01393	Ef_aesops12037_01326	Ef_aesops12038_01327	Ef_aesops12041_01255	Ef_aesops12057_01354	Ef_aesops12062_01340	Ef_aesops13004_01397	Ef_aesops13028_01353	Ef_aesops13032_01382	Ef_aesops13034_01413	*	*	*	*	*	*	*	*	*	*	*	*	*	*	*	*	*	*	*	*	*	*	*	*	*	Ef_aus0065_00662	*	*	*	*
ST555-796_GI-1	2225	Transposase	Ef_04112313871_02945	Ef_11-9295564_02796	Ef_11282884_02829	Ef_32605238_02788	Ef_524685928_03093	Ef_9150823H_02865	Ef_aesops12030_02941	Ef_aesops12035_02895	Ef_aesops12037_02892	Ef_aesops12038_02900	Ef_aesops12041_02914	Ef_aesops12057_02801	Ef_aesops12062_02897	Ef_aesops13004_02948	Ef_aesops13028_02844	Ef_aesops13032_02816	Ef_aesops13034_02934	*	Ef_aus0003_02272	aus0004_chr_p1-3.fna_02976	*	*	Ef_aus0007_02791	Ef_aus0009_02153	Ef_aus0010_02695	Ef_aus0012_02763	Ef_aus0014_01082	*	Ef_aus0016_02713	Ef_aus0019_02465	Ef_aus0021_02929	Ef_aus0023_02700	Ef_aus0025_02833	Ef_aus0026_02836	Ef_aus0029_03113	Ef_aus0031_02778	Ef_aus0038_02665	Ef_aus0041_03047	Ef_aus0043_02620	Ef_aus0045_02944	Ef_aus0053_02602	Ef_aus0055_03111	Ef_aus0065_02639	Ef_aus0070_03088	Ef_aus0078_03036	Ef_aus0080_02693	Ef_aus0084_02785
ST555-796_GI-1	2226	transposase	Ef_04112313871_02946	Ef_11-9295564_02797	Ef_11282884_02830	Ef_32605238_02787	*	Ef_9150823H_02866	Ef_aesops12030_02940	Ef_aesops12035_02894	Ef_aesops12037_02891	Ef_aesops12038_02899	Ef_aesops12041_02915	Ef_aesops12057_02800	Ef_aesops12062_02896	Ef_aesops13004_02947	Ef_aesops13028_02843	Ef_aesops13032_02815	Ef_aesops13034_02933	Ef_aus0002_02397	*	*	*	Ef_aus0006_02853	Ef_aus0007_02792	Ef_aus0009_02152	*	Ef_aus0012_02764	Ef_aus0014_01083	Ef_aus0015_02647	Ef_aus0016_02714	*	Ef_aus0021_02928	Ef_aus0023_02701	Ef_aus0025_02834	Ef_aus0026_02835	Ef_aus0029_03114	Ef_aus0031_02779	Ef_aus0038_02666	Ef_aus0041_03048	Ef_aus0043_02619	Ef_aus0045_02943	Ef_aus0053_02601	Ef_aus0055_03112	Ef_aus0065_02640	Ef_aus0070_03089	Ef_aus0078_03035	Ef_aus0080_02692	Ef_aus0084_02786
ST555-796_GI-1	3984	putative replication initiation protein	*	Ef_11-9295564_02610	*	Ef_32605238_00771	*	Ef_9150823H_02647	Ef_aesops12030_00797	Ef_aesops12035_00906	Ef_aesops12037_00892	Ef_aesops12038_00801	Ef_aesops12041_02082	Ef_aesops12057_00900	Ef_aesops12062_00717	Ef_aesops13004_00815	Ef_aesops13028_00833	Ef_aesops13032_00783	Ef_aesops13034_00814	*	*	*	*	*	*	*	*	*	*	*	*	*	*	*	*	*	*	*	*	*	*	*	*	*	Ef_aus0065_00661	*	*	*	*
ST555-796_GI-1	3985	hypothetical protein	*	Ef_11-9295564_02611	*	Ef_32605238_00770	*	Ef_9150823H_02648	Ef_aesops12030_00798	Ef_aesops12035_00905	Ef_aesops12037_00891	Ef_aesops12038_00802	Ef_aesops12041_02083	Ef_aesops12057_00899	Ef_aesops12062_00718	Ef_aesops13004_00814	Ef_aesops13028_00832	Ef_aesops13032_00784	Ef_aesops13034_00815	*	*	*	*	*	*	*	*	*	*	*	*	*	*	*	*	*	*	*	*	*	*	*	*	*	Ef_aus0065_00660	*	*	*	*
ST555-796_GI-1	3986	transcriptional regulator	*	Ef_11-9295564_02612	*	Ef_32605238_00769	*	Ef_9150823H_02649	Ef_aesops12030_00799	Ef_aesops12035_00904	Ef_aesops12037_00890	Ef_aesops12038_00803	Ef_aesops12041_02084	Ef_aesops12057_00898	Ef_aesops12062_00719	Ef_aesops13004_00813	Ef_aesops13028_00831	Ef_aesops13032_00785	Ef_aesops13034_00816	*	*	*	*	*	*	*	*	*	*	*	*	*	*	*	*	*	*	*	*	*	*	*	*	*	Ef_aus0065_00659	*	*	*	*
ST555-796_GI-1	3987	ABC transporter permease	*	Ef_11-9295564_02613	*	Ef_32605238_00768	*	Ef_9150823H_02650	Ef_aesops12030_00800	Ef_aesops12035_00903	Ef_aesops12037_00889	Ef_aesops12038_00804	Ef_aesops12041_02085	Ef_aesops12057_00897	Ef_aesops12062_00720	Ef_aesops13004_00812	Ef_aesops13028_00830	Ef_aesops13032_00786	Ef_aesops13034_00817	*	*	*	*	*	*	*	*	*	*	*	*	*	*	*	*	*	*	*	*	*	*	*	*	*	Ef_aus0065_00658	*	*	*	*
ST555-796_GI-1	3988	ABC transporter permease	*	Ef_11-9295564_02614	*	Ef_32605238_00767	*	Ef_9150823H_02651	Ef_aesops12030_00801	Ef_aesops12035_00902	Ef_aesops12037_00888	Ef_aesops12038_00805	Ef_aesops12041_02086	Ef_aesops12057_00896	Ef_aesops12062_00721	Ef_aesops13004_00811	Ef_aesops13028_00829	Ef_aesops13032_00787	Ef_aesops13034_00818	*	*	*	*	*	*	*	*	*	*	*	*	*	*	*	*	*	*	*	*	*	*	*	*	*	Ef_aus0065_00657	*	*	*	*
ST555-796_GI-1	3989	bacterial extracellular solute-binding protein	*	Ef_11-9295564_02615	*	Ef_32605238_00766	*	Ef_9150823H_02652	Ef_aesops12030_00802	Ef_aesops12035_00901	Ef_aesops12037_00887	Ef_aesops12038_00806	Ef_aesops12041_02087	Ef_aesops12057_00895	Ef_aesops12062_00722	Ef_aesops13004_00810	Ef_aesops13028_00828	Ef_aesops13032_00788	Ef_aesops13034_00819	*	*	*	*	*	*	*	*	*	*	*	*	*	*	*	*	*	*	*	*	*	*	*	*	*	Ef_aus0065_00656	*	*	*	*
ST555-796_GI-1	3990	Glycosyl hydrolase	*	Ef_11-9295564_02616	*	Ef_32605238_00765	*	Ef_9150823H_02653	Ef_aesops12030_00803	Ef_aesops12035_00900	Ef_aesops12037_00886	Ef_aesops12038_00807	Ef_aesops12041_02088	Ef_aesops12057_00894	Ef_aesops12062_00723	Ef_aesops13004_00809	Ef_aesops13028_00827	Ef_aesops13032_00789	Ef_aesops13034_00820	*	*	*	*	*	*	*	*	*	*	*	*	*	*	*	*	*	*	*	*	*	*	*	*	*	Ef_aus0065_00655	*	*	*	*
ST555-796_GI-1	3921	sucrose operon repressor ScrR	*	Ef_11-9295564_01251	*	Ef_32605238_00764	*	Ef_9150823H_01396	Ef_aesops12030_00804	Ef_aesops12035_00899	Ef_aesops12037_00885	Ef_aesops12038_00808	Ef_aesops12041_02089	Ef_aesops12057_00893	Ef_aesops12062_00724	Ef_aesops13004_00808	Ef_aesops13028_00826	Ef_aesops13032_00790	Ef_aesops13034_00821	*	*	*	*	*	*	*	*	*	*	*	*	*	*	*	*	*	*	*	*	*	*	*	*	*	Ef_aus0065_00654	*	*	*	*
ST555-796_GI-1	3922	fructokinase	*	Ef_11-9295564_01252	*	Ef_32605238_00763	*	Ef_9150823H_01397	Ef_aesops12030_00805	Ef_aesops12035_00898	Ef_aesops12037_00884	Ef_aesops12038_00809	Ef_aesops12041_02090	Ef_aesops12057_00892	Ef_aesops12062_00725	Ef_aesops13004_00807	Ef_aesops13028_00825	Ef_aesops13032_00791	Ef_aesops13034_00822	*	*	*	*	*	*	*	*	*	*	*	*	*	*	*	*	*	*	*	*	*	*	*	*	*	Ef_aus0065_00653	*	*	*	*
ST555-796_GI-2	3925	site-specific tyrosine recombinase XerC-family protein	*	Ef_11-9295564_01835	*	Ef_32605238_02376	*	Ef_9150823H_01876	Ef_aesops12030_01783	Ef_aesops12035_01761	Ef_aesops12037_01784	Ef_aesops12038_01742	Ef_aesops12041_01783	Ef_aesops12057_01886	Ef_aesops12062_01802	Ef_aesops13004_02248	Ef_aesops13028_01898	Ef_aesops13032_01762	Ef_aesops13034_02405	*	*	*	*	*	*	*	*	*	*	*	*	*	*	*	*	*	*	*	*	*	*	*	*	*	*	*	*	*	*
ST555-796_GI-2	3926	DNA binding domain excisionase family	*	Ef_11-9295564_01836	*	*	*	Ef_9150823H_01877	Ef_aesops12030_01784	Ef_aesops12035_01762	Ef_aesops12037_01785	Ef_aesops12038_01743	Ef_aesops12041_01784	Ef_aesops12057_01885	Ef_aesops12062_01803	Ef_aesops13004_02249	Ef_aesops13028_01899	Ef_aesops13032_01763	Ef_aesops13034_02355	*	*	*	*	*	*	*	*	*	*	*	*	*	*	*	*	*	*	*	*	*	*	*	*	*	*	*	*	*	*
ST555-796_GI-2	3927	hypothetical protein	*	Ef_11-9295564_01838	*	Ef_32605238_02306	*	Ef_9150823H_01879	Ef_aesops12030_01786	Ef_aesops12035_01764	Ef_aesops12037_01787	Ef_aesops12038_01745	Ef_aesops12041_01786	Ef_aesops12057_01883	Ef_aesops12062_01805	Ef_aesops13004_02251	Ef_aesops13028_01901	Ef_aesops13032_01765	Ef_aesops13034_02357	*	*	*	*	*	*	*	*	*	*	*	*	*	*	*	*	*	*	*	*	*	*	*	*	*	*	*	*	*	*
ST555-796_GI-2	3928	Helix-turn-helix domain protein	*	Ef_11-9295564_01839	*	Ef_32605238_02307	*	Ef_9150823H_01880	Ef_aesops12030_01787	Ef_aesops12035_01765	Ef_aesops12037_01788	Ef_aesops12038_01746	Ef_aesops12041_01787	Ef_aesops12057_01882	Ef_aesops12062_01806	Ef_aesops13004_02252	Ef_aesops13028_01902	Ef_aesops13032_01766	Ef_aesops13034_02358	*	*	*	*	*	*	*	*	*	*	*	*	*	*	*	*	*	*	*	*	*	*	*	*	*	*	*	*	*	*
ST555-796_GI-2	2867	RNA polymerase sigma-70 factor region 4	Ef_04112313871_02874	Ef_11-9295564_01840	*	Ef_32605238_02308	Ef_524685928_02968	Ef_9150823H_01881	Ef_aesops12030_01788	Ef_aesops12035_01766	Ef_aesops12037_01789	Ef_aesops12038_01747	Ef_aesops12041_01788	Ef_aesops12057_01881	Ef_aesops12062_01807	Ef_aesops13004_02253	Ef_aesops13028_01903	Ef_aesops13032_01767	Ef_aesops13034_02359	Ef_aus0002_02818	*	*	*	*	*	*	*	*	*	*	*	*	Ef_aus0021_01315	*	Ef_aus0025_00462	Ef_aus0026_00475	Ef_aus0029_01477	*	*	*	*	*	*	Ef_aus0055_01411	*	*	Ef_aus0078_02487	*	*
ST555-796_GI-2	3000	Beta-galactosidase large subunit	Ef_04112313871_00963	Ef_11-9295564_01841	*	Ef_32605238_02309	Ef_524685928_00748	Ef_9150823H_01882	Ef_aesops12030_01789	Ef_aesops12035_01767	Ef_aesops12037_01790	Ef_aesops12038_01748	Ef_aesops12041_01789	Ef_aesops12057_01880	Ef_aesops12062_01808	Ef_aesops13004_02254	Ef_aesops13028_01904	Ef_aesops13032_01768	Ef_aesops13034_02360	*	*	*	*	*	*	*	*	*	*	*	*	*	Ef_aus0021_01316	*	Ef_aus0025_00463	Ef_aus0026_00476	Ef_aus0029_01478	*	*	*	*	*	*	Ef_aus0055_01412	*	*	Ef_aus0078_02486	*	*
ST555-796_GI-2	2868	Beta-N-acetylglucosaminidase/beta-glucosidase	Ef_04112313871_00962	Ef_11-9295564_01842	*	Ef_32605238_02310	Ef_524685928_00747	Ef_9150823H_01883	Ef_aesops12030_01790	Ef_aesops12035_01768	Ef_aesops12037_01791	Ef_aesops12038_01749	Ef_aesops12041_01790	Ef_aesops12057_01879	Ef_aesops12062_01809	Ef_aesops13004_02255	Ef_aesops13028_01905	Ef_aesops13032_01769	Ef_aesops13034_02361	*	*	*	*	*	*	*	*	*	*	*	*	*	Ef_aus0021_01317	*	Ef_aus0025_00464	Ef_aus0026_00477	Ef_aus0029_01479	*	*	*	*	*	*	Ef_aus0055_01413	*	*	Ef_aus0078_02485	*	*
ST555-796_GI-2	2869	putative phosphatase	Ef_04112313871_00961	Ef_11-9295564_01843	*	Ef_32605238_02311	Ef_524685928_00746	Ef_9150823H_01884	Ef_aesops12030_01791	Ef_aesops12035_01769	Ef_aesops12037_01792	Ef_aesops12038_01750	Ef_aesops12041_01791	Ef_aesops12057_01878	Ef_aesops12062_01810	Ef_aesops13004_02256	Ef_aesops13028_01906	Ef_aesops13032_01770	Ef_aesops13034_02362	*	*	*	*	*	*	*	*	*	*	*	*	*	Ef_aus0021_01318	*	Ef_aus0025_00465	Ef_aus0026_00478	Ef_aus0029_01480	*	*	*	*	*	*	Ef_aus0055_01414	*	*	Ef_aus0078_02484	*	*
ST555-796_GI-2	3929	transporter major facilitator family protein	*	Ef_11-9295564_01844	*	Ef_32605238_02312	*	Ef_9150823H_01885	Ef_aesops12030_01792	Ef_aesops12035_01770	Ef_aesops12037_01793	Ef_aesops12038_01751	Ef_aesops12041_01792	Ef_aesops12057_01877	Ef_aesops12062_01811	Ef_aesops13004_02257	Ef_aesops13028_01907	Ef_aesops13032_01771	Ef_aesops13034_02363	*	*	*	*	*	*	*	*	*	*	*	*	*	*	*	*	*	*	*	*	*	*	*	*	*	*	*	*	*	*
ST555-796_GI-2	2870	keto-hydroxyglutarate-aldolase/keto-deoxy- phosphogluconate aldolase	Ef_04112313871_00959	Ef_11-9295564_01845	*	Ef_32605238_02313	Ef_524685928_00744	Ef_9150823H_01886	Ef_aesops12030_01793	Ef_aesops12035_01771	Ef_aesops12037_01794	Ef_aesops12038_01752	Ef_aesops12041_01793	Ef_aesops12057_01876	Ef_aesops12062_01812	Ef_aesops13004_02258	Ef_aesops13028_01908	Ef_aesops13032_01772	Ef_aesops13034_02364	*	*	*	*	*	*	*	*	*	*	*	*	*	Ef_aus0021_01320	*	Ef_aus0025_00467	Ef_aus0026_00480	Ef_aus0029_01482	*	*	*	*	*	*	Ef_aus0055_01416	*	*	Ef_aus0078_02482	*	*
ST555-796_GI-2	2871	glucuronate isomerase	Ef_04112313871_00958	Ef_11-9295564_01846	*	Ef_32605238_02314	Ef_524685928_00743	Ef_9150823H_01887	Ef_aesops12030_01794	Ef_aesops12035_01772	Ef_aesops12037_01795	Ef_aesops12038_01753	Ef_aesops12041_01794	Ef_aesops12057_01875	Ef_aesops12062_01813	Ef_aesops13004_02259	Ef_aesops13028_01909	Ef_aesops13032_01773	Ef_aesops13034_02365	*	*	*	*	*	*	*	*	*	*	*	*	*	Ef_aus0021_01321	*	Ef_aus0025_00468	Ef_aus0026_00481	Ef_aus0029_01483	*	*	*	*	*	*	Ef_aus0055_01417	*	*	Ef_aus0078_02481	*	*
ST555-796_GI-2	2872	mannonate dehydratase UxuA_2	Ef_04112313871_00957	Ef_11-9295564_01847	*	Ef_32605238_02315	Ef_524685928_00742	Ef_9150823H_01888	Ef_aesops12030_01795	Ef_aesops12035_01773	Ef_aesops12037_01796	Ef_aesops12038_01754	Ef_aesops12041_01795	Ef_aesops12057_01874	Ef_aesops12062_01814	Ef_aesops13004_02260	Ef_aesops13028_01910	Ef_aesops13032_01774	Ef_aesops13034_02366	*	*	*	*	*	*	*	*	*	*	*	*	*	Ef_aus0021_01322	*	Ef_aus0025_00469	Ef_aus0026_00482	Ef_aus0029_01484	*	*	*	*	*	*	Ef_aus0055_01418	*	*	Ef_aus0078_02480	*	*
ST555-796_GI-2	2873	mannitol dehydrogenase protein	Ef_04112313871_00956	Ef_11-9295564_01848	*	Ef_32605238_02316	Ef_524685928_00741	Ef_9150823H_01889	Ef_aesops12030_01796	Ef_aesops12035_01774	Ef_aesops12037_01797	Ef_aesops12038_01755	Ef_aesops12041_01796	Ef_aesops12057_01873	Ef_aesops12062_01815	Ef_aesops13004_02261	Ef_aesops13028_01911	Ef_aesops13032_01775	Ef_aesops13034_02367	Ef_aus0002_02727	*	*	*	*	*	*	*	*	*	*	*	*	Ef_aus0021_01323	*	Ef_aus0025_00470	Ef_aus0026_00483	Ef_aus0029_01485	*	*	*	*	*	*	Ef_aus0055_01419	*	*	Ef_aus0078_02479	*	*
ST555-796_GI-2	2874	transcriptional regulator GntR family	Ef_04112313871_00955	Ef_11-9295564_01849	*	Ef_32605238_02317	Ef_524685928_00740	Ef_9150823H_01890	Ef_aesops12030_01797	Ef_aesops12035_01775	Ef_aesops12037_01798	Ef_aesops12038_01756	Ef_aesops12041_01797	Ef_aesops12057_01872	Ef_aesops12062_01816	Ef_aesops13004_02852	Ef_aesops13028_01912	Ef_aesops13032_01776	*	*	*	*	*	*	*	*	*	*	*	*	*	*	Ef_aus0021_01324	*	Ef_aus0025_00471	Ef_aus0026_00484	Ef_aus0029_01486	*	*	*	*	*	*	Ef_aus0055_01420	*	*	Ef_aus0078_02478	*	*
ST555-796_GI-2	3930	hypothetical protein	*	Ef_11-9295564_01850	*	Ef_32605238_02318	*	Ef_9150823H_01891	Ef_aesops12030_01798	Ef_aesops12035_01776	Ef_aesops12037_01799	Ef_aesops12038_01757	Ef_aesops12041_01798	Ef_aesops12057_01871	Ef_aesops12062_01817	Ef_aesops13004_02851	Ef_aesops13028_01913	Ef_aesops13032_01777	Ef_aesops13034_02368	*	*	*	*	*	*	*	*	*	*	*	*	*	*	*	*	*	*	*	*	*	*	*	*	*	*	*	*	*	*
ST555-796_GI-2	3931	hypothetical protein	*	Ef_11-9295564_01851	*	Ef_32605238_02319	*	Ef_9150823H_01892	Ef_aesops12030_01799	Ef_aesops12035_01777	Ef_aesops12037_01800	Ef_aesops12038_01758	Ef_aesops12041_01799	Ef_aesops12057_01870	Ef_aesops12062_01818	Ef_aesops13004_02850	Ef_aesops13028_01914	Ef_aesops13032_01778	Ef_aesops13034_02369	*	*	*	*	*	*	*	*	*	*	*	*	*	*	*	*	*	*	*	*	*	*	*	*	*	*	*	*	*	*
ST555-796_GI-2	3932	hypothetical protein	*	Ef_11-9295564_01852	*	Ef_32605238_02320	*	Ef_9150823H_01893	Ef_aesops12030_01800	Ef_aesops12035_01778	Ef_aesops12037_01801	Ef_aesops12038_01759	Ef_aesops12041_01800	Ef_aesops12057_01869	Ef_aesops12062_01819	Ef_aesops13004_02849	Ef_aesops13028_01915	Ef_aesops13032_01779	Ef_aesops13034_02370	*	*	*	*	*	*	*	*	*	*	*	*	*	*	*	*	*	*	*	*	*	*	*	*	*	*	*	*	*	*
ST555-796_GI-2	3933	Beta-glucuronidase	*	Ef_11-9295564_01853	*	Ef_32605238_02321	*	Ef_9150823H_01894	Ef_aesops12030_01801	Ef_aesops12035_01779	Ef_aesops12037_01802	Ef_aesops12038_01760	Ef_aesops12041_01801	Ef_aesops12057_01868	Ef_aesops12062_01820	Ef_aesops13004_02848	Ef_aesops13028_01916	Ef_aesops13032_01780	*	*	*	*	*	*	*	*	*	*	*	*	*	*	*	*	*	*	*	*	*	*	*	*	*	*	*	*	*	*	*
ST555-796_GI-2	3934	hypothetical protein	*	Ef_11-9295564_01854	*	*	*	Ef_9150823H_01895	Ef_aesops12030_01802	Ef_aesops12035_01780	Ef_aesops12037_01803	Ef_aesops12038_01761	Ef_aesops12041_01802	Ef_aesops12057_01867	Ef_aesops12062_01821	Ef_aesops13004_02847	Ef_aesops13028_01917	Ef_aesops13032_01781	*	*	*	*	*	*	*	*	*	*	*	*	*	*	*	*	*	*	*	*	*	*	*	*	*	*	*	*	*	*	*
ST555-796_GI-2	3935	hypothetical protein	*	*	*	Ef_32605238_02736	*	Ef_9150823H_01896	Ef_aesops12030_01803	Ef_aesops12035_01781	Ef_aesops12037_01804	Ef_aesops12038_01762	Ef_aesops12041_01803	Ef_aesops12057_01866	Ef_aesops12062_01822	Ef_aesops13004_02846	*	Ef_aesops13032_01782	Ef_aesops13034_02886	*	*	*	*	*	*	*	*	*	*	*	*	*	*	*	*	*	*	*	*	*	*	*	*	*	*	*	*	*	*
ST555-796_GI-2	3936	hypothetical protein	*	Ef_11-9295564_02751	*	Ef_32605238_02737	*	Ef_9150823H_01897	Ef_aesops12030_01804	Ef_aesops12035_01782	Ef_aesops12037_01805	Ef_aesops12038_01763	Ef_aesops12041_02849	Ef_aesops12057_01865	Ef_aesops12062_01823	Ef_aesops13004_01906	Ef_aesops13028_02778	Ef_aesops13032_01783	Ef_aesops13034_02887	*	*	*	*	*	*	*	*	*	*	*	*	*	*	*	*	*	*	*	*	*	*	*	*	*	*	*	*	*	*
ST555-796_GI-2	3937	Cyclic pyranopterin monophosphate synthase	*	Ef_11-9295564_02752	*	Ef_32605238_02738	*	Ef_9150823H_01898	Ef_aesops12030_01805	Ef_aesops12035_01783	Ef_aesops12037_01806	Ef_aesops12038_01764	Ef_aesops12041_02848	Ef_aesops12057_01864	Ef_aesops12062_01824	Ef_aesops13004_01905	Ef_aesops13028_02779	Ef_aesops13032_01784	Ef_aesops13034_02888	*	*	*	*	*	*	*	*	*	*	*	*	*	*	*	*	*	*	*	*	*	*	*	*	*	*	*	*	*	*
ST555-796_GI-2	3938	ABC transporter ATP-binding protein/permease	*	Ef_11-9295564_02753	*	*	*	Ef_9150823H_01899	Ef_aesops12030_01806	Ef_aesops12035_01784	Ef_aesops12037_01807	Ef_aesops12038_01765	Ef_aesops12041_02847	Ef_aesops12057_01863	Ef_aesops12062_01825	Ef_aesops13004_01904	Ef_aesops13028_02780	Ef_aesops13032_01785	*	*	*	*	*	*	*	*	*	*	*	*	*	*	*	*	*	*	*	*	*	*	*	*	*	*	*	*	*	*	*
ST555-796_GI-2	2532	transposase Mutator family	Ef_04112313871_02280	*	*	Ef_32605238_02280	Ef_524685928_02288	Ef_9150823H_02942	*	*	*	*	*	Ef_aesops12057_01719	*	Ef_aesops13004_01903	*	*	*	Ef_aus0002_02020	Ef_aus0003_02247	*	*	*	*	*	*	*	*	Ef_aus0015_02529	Ef_aus0016_02632	Ef_aus0019_02033	*	*	*	*	*	Ef_aus0031_02633	Ef_aus0038_02544	*	Ef_aus0043_02160	*	*	*	*	*	*	Ef_aus0080_02706	Ef_aus0084_02806
ST555-796_GI-2	4019	hypothetical protein	*	*	*	*	*	*	Ef_aesops12030_01848	Ef_aesops12035_01967	Ef_aesops12037_01977	Ef_aesops12038_01977	Ef_aesops12041_01899	Ef_aesops12057_01720	Ef_aesops12062_01966	Ef_aesops13004_01902	Ef_aesops13028_01950	Ef_aesops13032_01984	Ef_aesops13034_02751	*	*	*	*	*	*	*	*	*	*	*	*	*	*	*	*	*	*	*	*	*	*	*	*	*	*	*	*	*	*
ST555-796_GI-2	4020	hypothetical protein	*	*	*	*	*	*	Ef_aesops12030_01849	Ef_aesops12035_01968	Ef_aesops12037_01978	Ef_aesops12038_01978	Ef_aesops12041_01900	Ef_aesops12057_01721	Ef_aesops12062_01967	Ef_aesops13004_01901	Ef_aesops13028_01951	Ef_aesops13032_01985	Ef_aesops13034_02750	*	*	*	*	*	*	*	*	*	*	*	*	*	*	*	*	*	*	*	*	*	*	*	*	*	*	*	*	*	*
ST555-796_GI-2	3912	hypothetical protein	*	Ef_11-9295564_00836	*	Ef_32605238_02667	*	Ef_9150823H_01136	Ef_aesops12030_01850	Ef_aesops12035_01969	Ef_aesops12037_01979	Ef_aesops12038_01979	Ef_aesops12041_01901	Ef_aesops12057_01722	Ef_aesops12062_01968	Ef_aesops13004_01900	Ef_aesops13028_01952	Ef_aesops13032_01986	Ef_aesops13034_02749	*	*	*	*	*	*	*	*	*	*	*	*	*	*	*	*	*	*	*	*	*	*	*	*	*	*	*	*	*	*
ST555-796_GI-2	3911	DNA-entry nuclease	*	Ef_11-9295564_00835	*	Ef_32605238_02668	*	Ef_9150823H_01135	Ef_aesops12030_01851	Ef_aesops12035_01970	Ef_aesops12037_01980	Ef_aesops12038_01980	Ef_aesops12041_01902	Ef_aesops12057_01723	Ef_aesops12062_01969	Ef_aesops13004_01899	Ef_aesops13028_01953	Ef_aesops13032_01987	Ef_aesops13034_02748	*	*	*	*	*	*	*	*	*	*	*	*	*	*	*	*	*	*	*	*	*	*	*	*	*	*	*	*	*	*
ST555-796_GI-2	3910	hypothetical protein	*	Ef_11-9295564_00834	*	Ef_32605238_02669	*	Ef_9150823H_01134	Ef_aesops12030_01852	Ef_aesops12035_01971	Ef_aesops12037_01981	Ef_aesops12038_01981	Ef_aesops12041_01903	Ef_aesops12057_01724	Ef_aesops12062_01970	Ef_aesops13004_01898	Ef_aesops13028_01954	Ef_aesops13032_01988	Ef_aesops13034_02747	*	*	*	*	*	*	*	*	*	*	*	*	*	*	*	*	*	*	*	*	*	*	*	*	*	*	*	*	*	*
ST555-796_GI-2	3909	Helix-destabilizing protein	*	Ef_11-9295564_00833	*	Ef_32605238_02670	*	Ef_9150823H_01133	Ef_aesops12030_01853	Ef_aesops12035_01972	Ef_aesops12037_01982	Ef_aesops12038_01982	Ef_aesops12041_01904	Ef_aesops12057_01725	Ef_aesops12062_01971	Ef_aesops13004_01897	Ef_aesops13028_01955	Ef_aesops13032_01989	Ef_aesops13034_02746	*	*	*	*	*	*	*	*	*	*	*	*	*	*	*	*	*	*	*	*	*	*	*	*	*	*	*	*	*	*
ST555-796_GI-2	3908	hypothetical protein	*	Ef_11-9295564_00832	*	Ef_32605238_02671	*	Ef_9150823H_01132	Ef_aesops12030_01854	Ef_aesops12035_01973	Ef_aesops12037_01983	Ef_aesops12038_01983	Ef_aesops12041_01905	Ef_aesops12057_01726	Ef_aesops12062_01972	Ef_aesops13004_01896	Ef_aesops13028_01956	Ef_aesops13032_01990	Ef_aesops13034_02745	*	*	*	*	*	*	*	*	*	*	*	*	*	*	*	*	*	*	*	*	*	*	*	*	*	*	*	*	*	*
ST555-796_GI-2	3907	hypothetical protein	*	Ef_11-9295564_00831	*	Ef_32605238_02672	*	Ef_9150823H_01131	Ef_aesops12030_01855	Ef_aesops12035_01974	Ef_aesops12037_01984	Ef_aesops12038_01984	Ef_aesops12041_01906	Ef_aesops12057_01727	Ef_aesops12062_01973	Ef_aesops13004_01895	Ef_aesops13028_01957	Ef_aesops13032_01991	Ef_aesops13034_02744	*	*	*	*	*	*	*	*	*	*	*	*	*	*	*	*	*	*	*	*	*	*	*	*	*	*	*	*	*	*
ST555-796_GI-2	3906	hypothetical protein	*	Ef_11-9295564_00830	*	Ef_32605238_02673	*	Ef_9150823H_01130	Ef_aesops12030_01856	Ef_aesops12035_01975	Ef_aesops12037_01985	Ef_aesops12038_01985	Ef_aesops12041_01907	Ef_aesops12057_01728	Ef_aesops12062_01974	Ef_aesops13004_01894	Ef_aesops13028_01958	Ef_aesops13032_01992	Ef_aesops13034_02743	*	*	*	*	*	*	*	*	*	*	*	*	*	*	*	*	*	*	*	*	*	*	*	*	*	*	*	*	*	*
ST555-796_GI-2	3905	putative bacteriocin transport accessory protein	*	Ef_11-9295564_00829	*	*	*	Ef_9150823H_01129	Ef_aesops12030_01857	Ef_aesops12035_01976	Ef_aesops12037_01986	Ef_aesops12038_01986	Ef_aesops12041_01908	Ef_aesops12057_01729	Ef_aesops12062_01975	Ef_aesops13004_01893	Ef_aesops13028_01959	Ef_aesops13032_01993	Ef_aesops13034_02042	*	*	*	*	*	*	*	*	*	*	*	*	*	*	*	*	*	*	*	*	*	*	*	*	*	*	*	*	*	*
ST555-796_GI-2	3904	hypothetical protein	*	Ef_11-9295564_00828	*	Ef_32605238_02035	*	Ef_9150823H_01128	Ef_aesops12030_01858	Ef_aesops12035_01977	Ef_aesops12037_01987	Ef_aesops12038_01987	Ef_aesops12041_01909	Ef_aesops12057_01730	Ef_aesops12062_01976	Ef_aesops13004_01892	Ef_aesops13028_01960	Ef_aesops13032_01994	Ef_aesops13034_02041	*	*	*	*	*	*	*	*	*	*	*	*	*	*	*	*	*	*	*	*	*	*	*	*	*	*	*	*	*	*
ST555-796_GI-2	3903	hypothetical protein	*	Ef_11-9295564_00827	*	Ef_32605238_02034	*	Ef_9150823H_01127	Ef_aesops12030_01859	Ef_aesops12035_01978	Ef_aesops12037_01988	Ef_aesops12038_01988	Ef_aesops12041_01910	Ef_aesops12057_01731	Ef_aesops12062_01977	Ef_aesops13004_01891	Ef_aesops13028_01961	Ef_aesops13032_01995	Ef_aesops13034_02040	*	*	*	*	*	*	*	*	*	*	*	*	*	*	*	*	*	*	*	*	*	*	*	*	*	*	*	*	*	*
ST555-796_GI-2	3902	ATP/GTP-binding protein	*	Ef_11-9295564_00826	*	Ef_32605238_02033	*	Ef_9150823H_01126	Ef_aesops12030_01860	Ef_aesops12035_01979	Ef_aesops12037_01989	Ef_aesops12038_01989	Ef_aesops12041_01911	Ef_aesops12057_01732	Ef_aesops12062_01978	Ef_aesops13004_01890	Ef_aesops13028_01962	Ef_aesops13032_01996	Ef_aesops13034_02039	*	*	*	*	*	*	*	*	*	*	*	*	*	*	*	*	*	*	*	*	*	*	*	*	*	*	*	*	*	*
ST555-796_GI-2	3901	hypothetical protein	*	Ef_11-9295564_00825	*	Ef_32605238_02032	*	Ef_9150823H_01125	Ef_aesops12030_01861	Ef_aesops12035_01980	Ef_aesops12037_01990	Ef_aesops12038_01990	Ef_aesops12041_01912	Ef_aesops12057_01733	Ef_aesops12062_01979	Ef_aesops13004_01889	Ef_aesops13028_01963	Ef_aesops13032_01997	Ef_aesops13034_02038	*	*	*	*	*	*	*	*	*	*	*	*	*	*	*	*	*	*	*	*	*	*	*	*	*	*	*	*	*	*
ST555-796_GI-2	3900	hypothetical protein	*	Ef_11-9295564_00824	*	Ef_32605238_02031	*	Ef_9150823H_01124	Ef_aesops12030_01862	Ef_aesops12035_01981	Ef_aesops12037_01991	Ef_aesops12038_01991	Ef_aesops12041_01913	Ef_aesops12057_01734	Ef_aesops12062_01980	Ef_aesops13004_01888	Ef_aesops13028_01964	Ef_aesops13032_01998	Ef_aesops13034_02037	*	*	*	*	*	*	*	*	*	*	*	*	*	*	*	*	*	*	*	*	*	*	*	*	*	*	*	*	*	*
ST555-796_GI-2	3899	hypothetical protein	*	Ef_11-9295564_00823	*	Ef_32605238_02030	*	Ef_9150823H_01123	Ef_aesops12030_01863	Ef_aesops12035_01982	Ef_aesops12037_01992	Ef_aesops12038_01992	Ef_aesops12041_01914	Ef_aesops12057_01735	Ef_aesops12062_01981	Ef_aesops13004_01887	Ef_aesops13028_01965	Ef_aesops13032_01999	Ef_aesops13034_02036	*	*	*	*	*	*	*	*	*	*	*	*	*	*	*	*	*	*	*	*	*	*	*	*	*	*	*	*	*	*
ST555-796_GI-2	3898	hypothetical protein	*	Ef_11-9295564_00822	*	Ef_32605238_02029	*	Ef_9150823H_01122	Ef_aesops12030_01864	Ef_aesops12035_01983	Ef_aesops12037_01993	Ef_aesops12038_01993	Ef_aesops12041_01915	Ef_aesops12057_01736	Ef_aesops12062_01982	Ef_aesops13004_01886	Ef_aesops13028_01966	Ef_aesops13032_02000	Ef_aesops13034_02035	*	*	*	*	*	*	*	*	*	*	*	*	*	*	*	*	*	*	*	*	*	*	*	*	*	*	*	*	*	*
ST555-796_GI-2	3897	hypothetical protein	*	Ef_11-9295564_00821	*	Ef_32605238_02028	*	Ef_9150823H_01121	Ef_aesops12030_01865	Ef_aesops12035_01984	Ef_aesops12037_01994	Ef_aesops12038_01994	Ef_aesops12041_01916	Ef_aesops12057_01737	Ef_aesops12062_01983	Ef_aesops13004_01885	Ef_aesops13028_01967	Ef_aesops13032_02001	Ef_aesops13034_02034	*	*	*	*	*	*	*	*	*	*	*	*	*	*	*	*	*	*	*	*	*	*	*	*	*	*	*	*	*	*
ST555-796_GI-2	3896	hypothetical protein	*	Ef_11-9295564_00820	*	Ef_32605238_02027	*	Ef_9150823H_01120	Ef_aesops12030_01866	Ef_aesops12035_01985	Ef_aesops12037_01995	Ef_aesops12038_01995	Ef_aesops12041_01917	Ef_aesops12057_01738	Ef_aesops12062_01984	Ef_aesops13004_01884	Ef_aesops13028_01968	Ef_aesops13032_02002	Ef_aesops13034_02033	*	*	*	*	*	*	*	*	*	*	*	*	*	*	*	*	*	*	*	*	*	*	*	*	*	*	*	*	*	*
ST555-796_GI-2	3895	cell wall surface anchor family protein	*	Ef_11-9295564_00819	*	Ef_32605238_02026	*	Ef_9150823H_01119	Ef_aesops12030_01867	Ef_aesops12035_01986	Ef_aesops12037_01996	Ef_aesops12038_01996	Ef_aesops12041_01918	Ef_aesops12057_01739	Ef_aesops12062_01985	Ef_aesops13004_01883	Ef_aesops13028_01969	Ef_aesops13032_02003	Ef_aesops13034_02032	*	*	*	*	*	*	*	*	*	*	*	*	*	*	*	*	*	*	*	*	*	*	*	*	*	*	*	*	*	*
ST555-796_GI-2	3894	hypothetical protein	*	Ef_11-9295564_00818	*	Ef_32605238_02025	*	Ef_9150823H_01118	Ef_aesops12030_01868	Ef_aesops12035_01987	Ef_aesops12037_01997	Ef_aesops12038_01997	Ef_aesops12041_01919	Ef_aesops12057_01740	Ef_aesops12062_01986	Ef_aesops13004_01882	Ef_aesops13028_01970	Ef_aesops13032_02004	Ef_aesops13034_02031	*	*	*	*	*	*	*	*	*	*	*	*	*	*	*	*	*	*	*	*	*	*	*	*	*	*	*	*	*	*
ST555-796_GI-2	3893	hypothetical protein	*	Ef_11-9295564_00817	*	Ef_32605238_02024	*	Ef_9150823H_01117	Ef_aesops12030_01869	Ef_aesops12035_01988	Ef_aesops12037_01998	Ef_aesops12038_01998	Ef_aesops12041_01920	Ef_aesops12057_01741	Ef_aesops12062_01987	Ef_aesops13004_01881	Ef_aesops13028_01971	Ef_aesops13032_02005	Ef_aesops13034_02030	*	*	*	*	*	*	*	*	*	*	*	*	*	*	*	*	*	*	*	*	*	*	*	*	*	*	*	*	*	*
ST555-796_GI-2	3892	hypothetical protein	*	Ef_11-9295564_00816	*	Ef_32605238_02023	*	Ef_9150823H_01116	Ef_aesops12030_01870	Ef_aesops12035_01989	Ef_aesops12037_01999	Ef_aesops12038_01999	Ef_aesops12041_01921	Ef_aesops12057_01742	Ef_aesops12062_01988	Ef_aesops13004_01880	Ef_aesops13028_01972	Ef_aesops13032_02006	Ef_aesops13034_02029	*	*	*	*	*	*	*	*	*	*	*	*	*	*	*	*	*	*	*	*	*	*	*	*	*	*	*	*	*	*
ST555-796_GI-2	3891	hypothetical protein	*	Ef_11-9295564_00815	*	Ef_32605238_02022	*	Ef_9150823H_01115	Ef_aesops12030_01871	Ef_aesops12035_01990	Ef_aesops12037_02000	Ef_aesops12038_02000	Ef_aesops12041_01922	Ef_aesops12057_01743	Ef_aesops12062_01989	Ef_aesops13004_01879	Ef_aesops13028_01973	Ef_aesops13032_02007	Ef_aesops13034_02028	*	*	*	*	*	*	*	*	*	*	*	*	*	*	*	*	*	*	*	*	*	*	*	*	*	*	*	*	*	*
ST555-796_GI-2	3890	hypothetical protein	*	Ef_11-9295564_00814	*	Ef_32605238_02021	*	Ef_9150823H_01114	Ef_aesops12030_01872	Ef_aesops12035_01991	Ef_aesops12037_02001	Ef_aesops12038_02001	Ef_aesops12041_01923	Ef_aesops12057_01744	Ef_aesops12062_01990	Ef_aesops13004_01878	Ef_aesops13028_01974	Ef_aesops13032_02008	Ef_aesops13034_02027	*	*	*	*	*	*	*	*	*	*	*	*	*	*	*	*	*	*	*	*	*	*	*	*	*	*	*	*	*	*
ST555-796_GI-2	3889	peptidase M23 family	*	Ef_11-9295564_00813	*	Ef_32605238_02020	*	Ef_9150823H_01113	Ef_aesops12030_01873	Ef_aesops12035_01992	Ef_aesops12037_02002	Ef_aesops12038_02002	Ef_aesops12041_01924	Ef_aesops12057_01745	Ef_aesops12062_01991	Ef_aesops13004_01877	Ef_aesops13028_01975	Ef_aesops13032_02009	Ef_aesops13034_02026	*	*	*	*	*	*	*	*	*	*	*	*	*	*	*	*	*	*	*	*	*	*	*	*	*	*	*	*	*	*
ST555-796_GI-2	3888	cell wall surface anchor family protein	*	Ef_11-9295564_00812	*	Ef_32605238_02019	*	Ef_9150823H_01112	Ef_aesops12030_01874	Ef_aesops12035_01993	Ef_aesops12037_02003	Ef_aesops12038_02003	Ef_aesops12041_01925	Ef_aesops12057_01746	Ef_aesops12062_01992	Ef_aesops13004_01876	Ef_aesops13028_01976	Ef_aesops13032_02010	Ef_aesops13034_02025	*	*	*	*	*	*	*	*	*	*	*	*	*	*	*	*	*	*	*	*	*	*	*	*	*	*	*	*	*	*
ST555-796_GI-2	3887	peptidoglycan-binding protein LysM	*	Ef_11-9295564_00811	*	Ef_32605238_02018	*	Ef_9150823H_01111	Ef_aesops12030_01875	Ef_aesops12035_01994	Ef_aesops12037_02004	Ef_aesops12038_02004	Ef_aesops12041_01926	Ef_aesops12057_01747	Ef_aesops12062_01993	Ef_aesops13004_01875	Ef_aesops13028_01977	Ef_aesops13032_02011	Ef_aesops13034_02024	*	*	*	*	*	*	*	*	*	*	*	*	*	*	*	*	*	*	*	*	*	*	*	*	*	*	*	*	*	*
ST555-796_GI-2	3886	hypothetical protein	*	Ef_11-9295564_00810	*	Ef_32605238_02017	*	Ef_9150823H_01110	Ef_aesops12030_01876	Ef_aesops12035_01995	Ef_aesops12037_02005	Ef_aesops12038_02005	Ef_aesops12041_01927	Ef_aesops12057_01748	Ef_aesops12062_01994	Ef_aesops13004_01874	Ef_aesops13028_01978	Ef_aesops13032_02012	Ef_aesops13034_02023	*	*	*	*	*	*	*	*	*	*	*	*	*	*	*	*	*	*	*	*	*	*	*	*	*	*	*	*	*	*
ST555-796_GI-2	3885	hypothetical protein	*	Ef_11-9295564_00809	*	Ef_32605238_02016	*	Ef_9150823H_01109	Ef_aesops12030_01877	Ef_aesops12035_01996	Ef_aesops12037_02006	Ef_aesops12038_02006	Ef_aesops12041_01928	Ef_aesops12057_01749	Ef_aesops12062_01995	Ef_aesops13004_01873	Ef_aesops13028_01979	Ef_aesops13032_02013	Ef_aesops13034_02022	*	*	*	*	*	*	*	*	*	*	*	*	*	*	*	*	*	*	*	*	*	*	*	*	*	*	*	*	*	*
ST555-796_GI-2	3884	hypothetical protein	*	Ef_11-9295564_00808	*	Ef_32605238_02015	*	Ef_9150823H_01108	Ef_aesops12030_01878	Ef_aesops12035_01997	Ef_aesops12037_02007	Ef_aesops12038_02007	Ef_aesops12041_01929	Ef_aesops12057_01750	Ef_aesops12062_01996	Ef_aesops13004_01872	Ef_aesops13028_01980	Ef_aesops13032_02014	Ef_aesops13034_02021	*	*	*	*	*	*	*	*	*	*	*	*	*	*	*	*	*	*	*	*	*	*	*	*	*	*	*	*	*	*
ST555-796_GI-2	3883	hypothetical protein	*	Ef_11-9295564_00807	*	Ef_32605238_02014	*	Ef_9150823H_01107	Ef_aesops12030_01879	Ef_aesops12035_01998	Ef_aesops12037_02008	Ef_aesops12038_02008	Ef_aesops12041_01930	Ef_aesops12057_01751	Ef_aesops12062_01997	Ef_aesops13004_01871	Ef_aesops13028_01981	Ef_aesops13032_02015	Ef_aesops13034_02020	*	*	*	*	*	*	*	*	*	*	*	*	*	*	*	*	*	*	*	*	*	*	*	*	*	*	*	*	*	*
ST555-796_GI-2	3882	hypothetical protein	*	Ef_11-9295564_00806	*	Ef_32605238_02013	*	Ef_9150823H_01106	Ef_aesops12030_01880	Ef_aesops12035_01999	Ef_aesops12037_02009	Ef_aesops12038_02009	Ef_aesops12041_01931	Ef_aesops12057_01752	Ef_aesops12062_01998	Ef_aesops13004_01870	Ef_aesops13028_01982	Ef_aesops13032_02016	Ef_aesops13034_02019	*	*	*	*	*	*	*	*	*	*	*	*	*	*	*	*	*	*	*	*	*	*	*	*	*	*	*	*	*	*
ST555-796_GI-2	3881	hypothetical protein	*	Ef_11-9295564_00805	*	Ef_32605238_02012	*	Ef_9150823H_01105	Ef_aesops12030_01881	Ef_aesops12035_02000	Ef_aesops12037_02010	Ef_aesops12038_02010	Ef_aesops12041_01932	Ef_aesops12057_01753	Ef_aesops12062_01999	Ef_aesops13004_01869	Ef_aesops13028_01983	Ef_aesops13032_02017	Ef_aesops13034_02018	*	*	*	*	*	*	*	*	*	*	*	*	*	*	*	*	*	*	*	*	*	*	*	*	*	*	*	*	*	*
ST555-796_GI-2	3880	hypothetical protein	*	Ef_11-9295564_00804	*	Ef_32605238_02011	*	Ef_9150823H_01104	Ef_aesops12030_01882	Ef_aesops12035_02001	Ef_aesops12037_02011	Ef_aesops12038_02011	Ef_aesops12041_01933	Ef_aesops12057_01754	Ef_aesops12062_02000	Ef_aesops13004_01868	Ef_aesops13028_01984	Ef_aesops13032_02018	Ef_aesops13034_02017	*	*	*	*	*	*	*	*	*	*	*	*	*	*	*	*	*	*	*	*	*	*	*	*	*	*	*	*	*	*
ST555-796_GI-2	3879	hypothetical protein	*	Ef_11-9295564_00803	*	Ef_32605238_02010	*	Ef_9150823H_01103	Ef_aesops12030_01883	Ef_aesops12035_02002	Ef_aesops12037_02012	Ef_aesops12038_02012	Ef_aesops12041_01934	Ef_aesops12057_01755	Ef_aesops12062_02001	Ef_aesops13004_01867	Ef_aesops13028_01985	Ef_aesops13032_02019	Ef_aesops13034_02016	*	*	*	*	*	*	*	*	*	*	*	*	*	*	*	*	*	*	*	*	*	*	*	*	*	*	*	*	*	*
ST555-796_GI-2	3878	pheromone-responsive regulatory protein PrgR	*	Ef_11-9295564_00802	*	Ef_32605238_02009	*	Ef_9150823H_01101	Ef_aesops12030_01884	Ef_aesops12035_02003	Ef_aesops12037_02013	Ef_aesops12038_02013	Ef_aesops12041_01935	Ef_aesops12057_01756	Ef_aesops12062_02002	Ef_aesops13004_01866	Ef_aesops13028_01986	Ef_aesops13032_02020	Ef_aesops13034_02015	*	*	*	*	*	*	*	*	*	*	*	*	*	*	*	*	*	*	*	*	*	*	*	*	*	*	*	*	*	*
ST555-796_GI-2	3877	Replication initiator protein A	*	Ef_11-9295564_00801	*	Ef_32605238_02008	*	Ef_9150823H_01100	Ef_aesops12030_01885	Ef_aesops12035_02004	Ef_aesops12037_02014	Ef_aesops12038_02014	Ef_aesops12041_01936	Ef_aesops12057_01757	Ef_aesops12062_02003	Ef_aesops13004_01865	Ef_aesops13028_01987	Ef_aesops13032_02021	Ef_aesops13034_02014	*	*	*	*	*	*	*	*	*	*	*	*	*	*	*	*	*	*	*	*	*	*	*	*	*	*	*	*	*	*
ST555-796_GI-2	3876	Replication initiator protein A	*	Ef_11-9295564_00800	*	Ef_32605238_02007	*	Ef_9150823H_01099	Ef_aesops12030_01886	Ef_aesops12035_02005	Ef_aesops12037_02015	Ef_aesops12038_02015	Ef_aesops12041_01937	Ef_aesops12057_01758	Ef_aesops12062_02004	Ef_aesops13004_01864	Ef_aesops13028_01988	Ef_aesops13032_02022	Ef_aesops13034_02013	*	*	*	*	*	*	*	*	*	*	*	*	*	*	*	*	*	*	*	*	*	*	*	*	*	*	*	*	*	*
Tn916-like transposon	2525	hypothetical protein	*	*	*	*	*	*	Ef_aesops12030_02630	Ef_aesops12035_02607	Ef_aesops12037_02601	Ef_aesops12038_02616	Ef_aesops12041_02593	Ef_aesops12057_02598	Ef_aesops12062_02668	Ef_aesops13004_02735	*	Ef_aesops13032_02617	Ef_aesops13034_02549	*	*	*	*	*	*	*	*	Ef_aus0012_02590	Ef_aus0014_01912	*	Ef_aus0016_01880	*	*	Ef_aus0023_02383	Ef_aus0025_02507	Ef_aus0026_02616	*	*	*	*	*	*	*	*	*	*	*	*	*
Tn916-like transposon	2524	hypothetical protein	*	*	*	*	*	*	Ef_aesops12030_02629	Ef_aesops12035_02608	Ef_aesops12037_02600	Ef_aesops12038_02615	Ef_aesops12041_02592	Ef_aesops12057_02597	Ef_aesops12062_02667	Ef_aesops13004_02734	*	Ef_aesops13032_02616	Ef_aesops13034_02548	*	*	*	*	*	*	*	*	Ef_aus0012_02688	Ef_aus0014_01911	*	Ef_aus0016_01879	*	*	Ef_aus0023_02384	Ef_aus0025_02506	Ef_aus0026_02617	*	*	*	*	*	*	*	*	*	*	*	*	*
Tn916-like transposon	2523	FtsK/SpoIIIE family protein	*	*	*	*	*	*	Ef_aesops12030_02628	Ef_aesops12035_02609	Ef_aesops12037_02599	Ef_aesops12038_02614	Ef_aesops12041_02591	Ef_aesops12057_02596	Ef_aesops12062_02666	Ef_aesops13004_02733	*	Ef_aesops13032_02615	Ef_aesops13034_02547	*	*	*	*	*	*	*	*	Ef_aus0012_02687	Ef_aus0014_01910	*	Ef_aus0016_01878	*	*	Ef_aus0023_02385	Ef_aus0025_02505	Ef_aus0026_02618	*	*	*	*	*	*	*	*	*	*	*	*	*
Tn916-like transposon	2522	Cro/CI family transcriptional regulator	*	*	*	*	*	*	Ef_aesops12030_02627	Ef_aesops12035_02610	Ef_aesops12037_02598	Ef_aesops12038_02613	Ef_aesops12041_02590	Ef_aesops12057_02595	Ef_aesops12062_02665	Ef_aesops13004_02732	*	Ef_aesops13032_02614	Ef_aesops13034_02546	*	*	*	*	*	*	Ef_aus0009_02564	*	Ef_aus0012_02684	Ef_aus0014_01909	*	Ef_aus0016_01877	*	*	Ef_aus0023_02388	Ef_aus0025_02502	Ef_aus0026_02621	*	*	*	*	*	*	*	*	*	*	*	*	*
Tn916-like transposon	836	HNH endonuclease domain protein	Ef_04112313871_01394	Ef_11-9295564_00332	Ef_11282884_01356	Ef_32605238_00330	Ef_524685928_01295	Ef_9150823H_00091	Ef_aesops12030_02903	Ef_aesops12035_02842	Ef_aesops12037_02850	Ef_aesops12038_02851	Ef_aesops12041_02868	Ef_aesops12057_02772	Ef_aesops12062_02854	Ef_aesops13004_02923	Ef_aesops13028_00438	Ef_aesops13032_02789	Ef_aesops13034_02891	*	Ef_aus0003_02774	aus0004_chr_p1-3.fna_02786 aus0004_chr_p1-3.fna_01887	*	Ef_aus0006_02792	Ef_aus0007_02767	*	*	Ef_aus0012_02790	Ef_aus0014_01908	Ef_aus0015_02154	Ef_aus0016_01876	Ef_aus0019_02655	Ef_aus0021_02874	Ef_aus0023_02685	Ef_aus0025_02875	Ef_aus0026_02900	Ef_aus0029_03065	Ef_aus0031_02766	Ef_aus0038_02651	*	*	*	*	Ef_aus0055_03061	Ef_aus0065_01042	Ef_aus0070_00337	Ef_aus0078_00551	*	*
Tn916-like transposon	2521	Antirestriction protein	*	*	*	*	*	*	Ef_aesops12030_02890	Ef_aesops12035_02827	Ef_aesops12037_02836	Ef_aesops12038_02844	Ef_aesops12041_02853	Ef_aesops12057_02761	Ef_aesops12062_00882	Ef_aesops13004_02905	*	Ef_aesops13032_02779	Ef_aesops13034_00907	*	*	*	*	*	*	Ef_aus0009_02566	*	Ef_aus0012_02777	Ef_aus0014_01907	*	Ef_aus0016_01875	*	*	Ef_aus0023_02675	Ef_aus0025_02863	Ef_aus0026_02894	*	*	*	*	*	*	*	*	*	*	*	*	*
Tn916-like transposon	2520	conjugative transposon membrane protein	*	*	*	*	*	*	Ef_aesops12030_02891	Ef_aesops12035_02828	Ef_aesops12037_02837	Ef_aesops12038_02845	Ef_aesops12041_02854	Ef_aesops12057_02762	Ef_aesops12062_00883	Ef_aesops13004_02906	*	Ef_aesops13032_02780	Ef_aesops13034_00908	*	*	*	*	*	*	Ef_aus0009_02567	*	Ef_aus0012_02778	Ef_aus0014_01906	*	Ef_aus0016_01874	*	*	Ef_aus0023_02676	Ef_aus0025_02864	Ef_aus0026_02895	*	*	*	*	*	*	*	*	*	*	*	*	*
Tn916-like transposon	2519	ATP/GTP-binding protein	*	*	*	*	*	*	Ef_aesops12030_02892	Ef_aesops12035_02829	Ef_aesops12037_02838	Ef_aesops12038_02846	Ef_aesops12041_02855	Ef_aesops12057_02763	Ef_aesops12062_00884	Ef_aesops13004_02907	*	Ef_aesops13032_02781	Ef_aesops13034_00909	*	*	*	*	*	*	Ef_aus0009_02568	*	Ef_aus0012_02779	Ef_aus0014_01905	*	Ef_aus0016_01873	*	*	Ef_aus0023_02677	Ef_aus0025_02865	Ef_aus0026_02896	*	*	*	*	*	*	*	*	*	*	*	*	*
Tn916-like transposon	3153	group II intron reverse transcriptase maturase	*	*	Ef_11282884_02798	*	*	*	Ef_aesops12030_02907	Ef_aesops12035_02858	Ef_aesops12037_02851	Ef_aesops12038_02859	Ef_aesops12041_02876	Ef_aesops12057_02773	Ef_aesops12062_00885	Ef_aesops13004_02924	*	Ef_aesops13032_02790	Ef_aesops13034_00910	*	*	aus0004_chr_p1-3.fna_01881	*	Ef_aus0006_02803	Ef_aus0007_02776	*	*	Ef_aus0012_02799	*	Ef_aus0015_02633	*	*	Ef_aus0021_02406	Ef_aus0023_02690	Ef_aus0025_02876	Ef_aus0026_02901	Ef_aus0029_02826	*	*	Ef_aus0041_01812	Ef_aus0043_01581	Ef_aus0045_01733	Ef_aus0053_01656	Ef_aus0055_02869	*	Ef_aus0070_03026	Ef_aus0078_03002	*	*
Tn916-like transposon	2655	ATP/GTP-binding protein	*	*	*	*	*	*	Ef_aesops12030_01164	Ef_aesops12035_00982	Ef_aesops12037_01022	Ef_aesops12038_01023	Ef_aesops12041_00883	Ef_aesops12057_01102	Ef_aesops12062_00886	Ef_aesops13004_01113	*	Ef_aesops13032_01145	Ef_aesops13034_00911	*	*	*	*	*	*	*	*	Ef_aus0012_02722	*	*	*	*	*	Ef_aus0023_02628	Ef_aus0025_02781	Ef_aus0026_02794	*	*	*	*	*	*	*	*	*	*	*	*	*
Tn916-like transposon	2518	amino acid transporter	*	*	*	*	*	*	Ef_aesops12030_01163	Ef_aesops12035_00983	Ef_aesops12037_01023	Ef_aesops12038_01024	Ef_aesops12041_00884	Ef_aesops12057_01103	Ef_aesops12062_00887	Ef_aesops13004_01114	*	Ef_aesops13032_01146	Ef_aesops13034_00912	*	*	*	*	*	*	Ef_aus0009_02569	*	Ef_aus0012_02723	Ef_aus0014_01904	*	Ef_aus0016_01872	*	*	Ef_aus0023_02629	Ef_aus0025_02782	Ef_aus0026_02795	*	*	*	*	*	*	*	*	*	*	*	*	*
Tn916-like transposon	2517	NlpC/P60 family lipoprotein	*	*	*	*	*	*	Ef_aesops12030_01162	Ef_aesops12035_00984	Ef_aesops12037_01024	Ef_aesops12038_01025	Ef_aesops12041_00885	Ef_aesops12057_01104	Ef_aesops12062_00888	Ef_aesops13004_01115	*	Ef_aesops13032_01147	Ef_aesops13034_00913	*	*	*	*	*	*	Ef_aus0009_02570	*	Ef_aus0012_02724	Ef_aus0014_01903	*	Ef_aus0016_01871	*	*	Ef_aus0023_02630	Ef_aus0025_02783	Ef_aus0026_02796	*	*	*	*	*	*	*	*	*	*	*	*	*
Tn916-like transposon	2516	Conjugative transposon protein	*	*	*	*	*	*	Ef_aesops12030_01161	Ef_aesops12035_00985	Ef_aesops12037_01025	Ef_aesops12038_01026	Ef_aesops12041_00886	Ef_aesops12057_01105	Ef_aesops12062_00889	Ef_aesops13004_01116	*	Ef_aesops13032_01148	Ef_aesops13034_00914	*	*	*	*	*	*	Ef_aus0009_02571	*	Ef_aus0012_02725	Ef_aus0014_01902	*	Ef_aus0016_01870	*	*	Ef_aus0023_02631	Ef_aus0025_02784	Ef_aus0026_02797	*	*	*	*	*	*	*	*	*	*	*	*	*
Tn916-like transposon	3235	translation elongation factor G	Ef_04112313871_00075	*	Ef_11282884_00942	*	Ef_524685928_00061	*	Ef_aesops12030_01160	Ef_aesops12035_00986	Ef_aesops12037_01026	Ef_aesops12038_01027	Ef_aesops12041_00887	Ef_aesops12057_01106	Ef_aesops12062_00890	Ef_aesops13004_01117	*	Ef_aesops13032_01149	Ef_aesops13034_00915	*	Ef_aus0003_00090	aus0004_chr_p1-3.fna_00067	*	Ef_aus0006_00761	Ef_aus0007_00867	Ef_aus0009_01180	*	Ef_aus0012_01046	Ef_aus0014_00599	Ef_aus0015_00870	Ef_aus0016_00695	*	Ef_aus0021_00785	Ef_aus0023_00712	Ef_aus0025_00973	Ef_aus0026_00948	*	*	*	*	*	*	*	Ef_aus0055_01791	*	Ef_aus0070_02526	Ef_aus0078_01753	Ef_aus0080_02682	Ef_aus0084_00055
Tn916-like transposon	1666	helix-turn-helix protein	*	*	*	*	*	*	Ef_aesops12030_01159	Ef_aesops12035_00987	Ef_aesops12037_01027	Ef_aesops12038_01028	Ef_aesops12041_00888	Ef_aesops12057_01107	Ef_aesops12062_00891	Ef_aesops13004_01118	*	Ef_aesops13032_01150	Ef_aesops13034_00916	*	*	*	*	*	*	*	*	*	*	*	*	*	*	*	*	*	Ef_aus0029_02403	*	*	*	*	*	*	Ef_aus0055_01790	*	Ef_aus0070_02525	Ef_aus0078_01752	*	*
Tn916-like transposon	2589	RNA polymerase sigma-70 factor region 4	*	*	*	*	*	*	Ef_aesops12030_01158	Ef_aesops12035_00988	Ef_aesops12037_01028	Ef_aesops12038_01029	Ef_aesops12041_00889	Ef_aesops12057_01108	Ef_aesops12062_00892	Ef_aesops13004_01119	*	Ef_aesops13032_01151	Ef_aesops13034_00917	*	*	*	*	*	*	*	*	*	*	*	*	*	*	*	*	*	*	*	*	*	*	*	*	*	*	Ef_aus0070_02466	*	*	*
Tn916-like transposon	2590	Helix-turn-helix domain protein	*	*	*	*	*	*	Ef_aesops12030_01157	Ef_aesops12035_00989	Ef_aesops12037_01029	Ef_aesops12038_01030	Ef_aesops12041_00890	Ef_aesops12057_01109	Ef_aesops12062_00893	Ef_aesops13004_01120	*	Ef_aesops13032_01152	Ef_aesops13034_00918	*	*	*	*	*	*	*	*	*	*	*	*	*	*	*	*	*	*	*	*	*	*	*	*	*	*	*	*	*	*
Tn916-like transposon	2591	Excisionase	*	*	*	*	*	*	Ef_aesops12030_01156	Ef_aesops12035_00990	Ef_aesops12037_01030	Ef_aesops12038_01031	Ef_aesops12041_00891	Ef_aesops12057_01110	Ef_aesops12062_00894	Ef_aesops13004_01121	*	Ef_aesops13032_01153	Ef_aesops13034_00919	*	*	*	*	*	*	*	*	*	*	*	*	*	*	*	*	*	*	*	*	*	*	*	*	*	*	*	*	*	*
Tn916-like transposon	2592	integrase	*	*	*	*	*	*	Ef_aesops12030_01155	Ef_aesops12035_00991	Ef_aesops12037_01031	Ef_aesops12038_01032	Ef_aesops12041_00892	Ef_aesops12057_01111	Ef_aesops12062_00895	Ef_aesops13004_01122	*	Ef_aesops13032_01154	Ef_aesops13034_00920	*	*	*	*	*	*	*	*	*	*	*	*	*	*	*	*	*	*	*	*	*	*	*	*	*	*	*	*	*	*
Tn1549 transposon	2335	signal peptidase I	Ef_04112313871_00900	Ef_11-9295564_00667	Ef_11282884_00695	Ef_32605238_00564	Ef_524685928_02138	Ef_9150823H_00643	Ef_aesops12030_00548	Ef_aesops12035_00652	Ef_aesops12037_00756	Ef_aesops12038_00757	Ef_aesops12041_00646	Ef_aesops12057_00560	Ef_aesops12062_00555	Ef_aesops13004_00561	Ef_aesops13028_00565	Ef_aesops13032_00448	Ef_aesops13034_00652	Ef_aus0002_00682	Ef_aus0003_02481	aus0004_chr_p1-3.fna_00736	Ef_aus0005_01081	Ef_aus0006_00599	Ef_aus0007_00702	Ef_aus0009_01111	Ef_aus0010_00661	Ef_aus0012_00211	Ef_aus0014_00151	Ef_aus0015_00336	Ef_aus0016_00044	Ef_aus0019_00582	Ef_aus0021_00699	Ef_aus0023_00439	Ef_aus0025_00795	Ef_aus0026_00427	Ef_aus0029_00108	Ef_aus0031_00169	Ef_aus0038_00204	Ef_aus0041_01126	Ef_aus0043_00687	Ef_aus0045_00425	Ef_aus0053_00678	Ef_aus0055_00166	Ef_aus0065_00143	Ef_aus0070_00588	Ef_aus0078_00767	Ef_aus0080_00001	Ef_aus0084_00355
Tn1549 transposon	3304	hypothetical protein	*	*	*	*	*	*	Ef_aesops12030_00547	Ef_aesops12035_00651	Ef_aesops12037_00755	Ef_aesops12038_00756	Ef_aesops12041_00645	Ef_aesops12057_00559	Ef_aesops12062_00554	Ef_aesops13004_00560	*	Ef_aesops13032_00447	Ef_aesops13034_00651	*	*	*	*	*	*	*	*	*	Ef_aus0014_00150	*	Ef_aus0016_00045	*	*	*	*	*	*	Ef_aus0031_00168	*	*	*	Ef_aus0045_00426	*	Ef_aus0055_00165	*	Ef_aus0070_00587	*	*	*
Tn1549 transposon	3303	IS110 transposase	*	*	*	*	*	*	Ef_aesops12030_00546	Ef_aesops12035_00650	Ef_aesops12037_00754	Ef_aesops12038_00755	Ef_aesops12041_00644	Ef_aesops12057_00558	Ef_aesops12062_00553	Ef_aesops13004_00559	*	Ef_aesops13032_00446	Ef_aesops13034_00650	*	*	*	*	*	*	*	*	*	Ef_aus0014_00149	*	Ef_aus0016_00046	*	*	*	*	*	*	Ef_aus0031_00167	*	*	*	Ef_aus0045_00427	*	Ef_aus0055_00164	*	Ef_aus0070_00586	*	*	*
Tn1549 transposon	3302	hypothetical protein	Ef_04112313871_01518	*	*	*	Ef_524685928_01540	*	Ef_aesops12030_00545	Ef_aesops12035_00649	Ef_aesops12037_00753	Ef_aesops12038_00754	Ef_aesops12041_00643	Ef_aesops12057_00557	Ef_aesops12062_00552	Ef_aesops13004_00558	*	Ef_aesops13032_00445	Ef_aesops13034_00649	*	*	aus0004_chr_p1-3.fna_02849	*	*	*	*	*	Ef_aus0012_00827	Ef_aus0014_00148	*	Ef_aus0016_00047	*	Ef_aus0021_01702	*	*	*	*	Ef_aus0031_00166	*	*	*	Ef_aus0045_00428	Ef_aus0053_02889	Ef_aus0055_00163	*	Ef_aus0070_00585	*	*	Ef_aus0084_01578
Tn1549 transposon	3301	hypothetical protein	Ef_04112313871_01517	*	*	*	Ef_524685928_01539	*	Ef_aesops12030_00544	Ef_aesops12035_00648	Ef_aesops12037_00752	Ef_aesops12038_00753	Ef_aesops12041_00642	Ef_aesops12057_00556	Ef_aesops12062_00551	Ef_aesops13004_00557	*	Ef_aesops13032_00444	Ef_aesops13034_00648	*	*	aus0004_chr_p1-3.fna_02848	*	*	*	*	*	Ef_aus0012_00826	Ef_aus0014_00147	*	Ef_aus0016_00048	*	Ef_aus0021_01701	*	*	*	*	Ef_aus0031_00165	*	*	*	Ef_aus0045_00429	Ef_aus0053_02888	Ef_aus0055_00162	*	Ef_aus0070_00584	*	*	Ef_aus0084_01577
Tn1549 transposon	3300	hypothetical protein	Ef_04112313871_01516	*	*	*	Ef_524685928_01538	*	Ef_aesops12030_00543	Ef_aesops12035_00647	Ef_aesops12037_00751	Ef_aesops12038_00752	Ef_aesops12041_00641	Ef_aesops12057_00555	Ef_aesops12062_00550	Ef_aesops13004_00556	*	Ef_aesops13032_00443	Ef_aesops13034_00647	*	*	aus0004_chr_p1-3.fna_02847	*	*	*	*	*	Ef_aus0012_00825	Ef_aus0014_00146	*	Ef_aus0016_00049	*	Ef_aus0021_01700	*	*	*	*	Ef_aus0031_00164	*	*	*	Ef_aus0045_00430	*	Ef_aus0055_00161	*	Ef_aus0070_00583	*	*	Ef_aus0084_01576
Tn1549 transposon	3299	TraG/TraD family protein	*	*	*	*	*	*	Ef_aesops12030_00542	Ef_aesops12035_00646	Ef_aesops12037_00750	Ef_aesops12038_00751	Ef_aesops12041_00640	Ef_aesops12057_00554	Ef_aesops12062_00549	Ef_aesops13004_00555	*	Ef_aesops13032_00442	Ef_aesops13034_00646	*	*	*	*	*	*	*	*	*	Ef_aus0014_00145	*	Ef_aus0016_00050	*	*	*	*	*	*	Ef_aus0031_00163	*	*	*	Ef_aus0045_00431	*	Ef_aus0055_00160	*	Ef_aus0070_00582	*	*	*
Tn1549 transposon	3298	HNH endonuclease domain protein	*	*	*	*	*	*	Ef_aesops12030_00541	Ef_aesops12035_00645	Ef_aesops12037_00749	Ef_aesops12038_00750	Ef_aesops12041_00639	Ef_aesops12057_00553	Ef_aesops12062_00548	Ef_aesops13004_00554	*	Ef_aesops13032_00441	Ef_aesops13034_00645	*	*	*	*	*	*	*	*	*	Ef_aus0014_00144	*	Ef_aus0016_00051	*	*	*	*	*	*	Ef_aus0031_00162	*	*	*	Ef_aus0045_00432	*	Ef_aus0055_00159	*	Ef_aus0070_00581	*	*	*
Tn1549 transposon	3297	TraG/TraD family protein	Ef_04112313871_01515	*	*	*	Ef_524685928_01537	*	Ef_aesops12030_00540	Ef_aesops12035_00644	Ef_aesops12037_00748	Ef_aesops12038_00749	Ef_aesops12041_00638	Ef_aesops12057_00552	Ef_aesops12062_00547	Ef_aesops13004_00553	*	Ef_aesops13032_00440	Ef_aesops13034_00644	*	*	aus0004_chr_p1-3.fna_02846	*	*	*	*	*	Ef_aus0012_00824	Ef_aus0014_00143	*	Ef_aus0016_00052	*	Ef_aus0021_01699	*	*	*	*	Ef_aus0031_00161	*	*	*	Ef_aus0045_00433	*	Ef_aus0055_00158	*	Ef_aus0070_00580	*	*	Ef_aus0084_01575
Tn1549 transposon	3296	Maff2 family protein	Ef_04112313871_01514	*	*	*	Ef_524685928_01536	*	Ef_aesops12030_00539	Ef_aesops12035_00643	Ef_aesops12037_00747	Ef_aesops12038_00748	Ef_aesops12041_00637	Ef_aesops12057_00551	Ef_aesops12062_00546	Ef_aesops13004_00552	*	Ef_aesops13032_00439	Ef_aesops13034_00643	*	*	aus0004_chr_p1-3.fna_02845	*	*	*	*	*	Ef_aus0012_00823	Ef_aus0014_00142	*	Ef_aus0016_00053	*	Ef_aus0021_01698	*	*	*	*	Ef_aus0031_00160	*	*	*	Ef_aus0045_00434	*	Ef_aus0055_00157	*	Ef_aus0070_00579	*	*	Ef_aus0084_01574
Tn1549 transposon	3295	hypothetical protein	*	*	*	*	*	*	Ef_aesops12030_00538	Ef_aesops12035_00642	Ef_aesops12037_00746	Ef_aesops12038_00747	Ef_aesops12041_00636	Ef_aesops12057_00550	Ef_aesops12062_00545	Ef_aesops13004_00551	*	Ef_aesops13032_00438	Ef_aesops13034_00642	*	*	*	*	*	*	*	*	*	*	*	*	*	*	*	*	*	*	Ef_aus0031_00159	*	*	*	Ef_aus0045_00435	*	Ef_aus0055_00156	*	Ef_aus0070_00578	*	*	*
Tn1549 transposon	3294	hypothetical protein	*	*	*	*	*	*	Ef_aesops12030_00537	Ef_aesops12035_00641	Ef_aesops12037_00745	Ef_aesops12038_00746	Ef_aesops12041_00635	Ef_aesops12057_00549	Ef_aesops12062_00544	Ef_aesops13004_00550	*	Ef_aesops13032_00437	Ef_aesops13034_00641	*	*	*	*	*	*	*	*	*	*	*	*	*	*	*	*	*	*	Ef_aus0031_00158	*	*	*	Ef_aus0045_00436	*	Ef_aus0055_00155	*	Ef_aus0070_00577	*	*	*
Tn1549 transposon	3293	RNase II stability modulator	*	*	*	*	*	*	Ef_aesops12030_00536	Ef_aesops12035_00640	Ef_aesops12037_00744	Ef_aesops12038_00745	Ef_aesops12041_00634	Ef_aesops12057_00548	Ef_aesops12062_00543	Ef_aesops13004_00549	*	Ef_aesops13032_00436	Ef_aesops13034_00640	*	*	*	*	*	*	*	*	*	*	*	*	*	*	*	*	*	*	Ef_aus0031_00157	*	*	*	Ef_aus0045_00437	*	Ef_aus0055_00154	*	Ef_aus0070_00576	*	*	*
Tn1549 transposon	3292	Na+/Pi-cotransporter	*	*	*	*	*	*	Ef_aesops12030_00535	Ef_aesops12035_00639	Ef_aesops12037_00743	Ef_aesops12038_00744	Ef_aesops12041_00633	Ef_aesops12057_00547	Ef_aesops12062_00542	Ef_aesops13004_00548	*	Ef_aesops13032_00435	Ef_aesops13034_00639	*	*	*	*	*	*	*	*	*	*	*	*	*	*	*	*	*	*	Ef_aus0031_00156	*	*	*	Ef_aus0045_00438	*	Ef_aus0055_00153	*	Ef_aus0070_00575	*	*	*
Tn1549 transposon	3291	phosphate binding protein	*	*	*	*	*	*	Ef_aesops12030_00534	Ef_aesops12035_00638	Ef_aesops12037_00742	Ef_aesops12038_00743	Ef_aesops12041_00632	Ef_aesops12057_00546	Ef_aesops12062_00541	Ef_aesops13004_00547	*	Ef_aesops13032_00434	Ef_aesops13034_00638	*	*	*	*	*	*	*	*	*	*	*	*	*	*	*	*	*	*	Ef_aus0031_00155	*	*	*	Ef_aus0045_00439	*	Ef_aus0055_00152	*	Ef_aus0070_00574	*	*	*
Tn1549 transposon	3290	hypothetical protein	*	*	*	*	*	*	Ef_aesops12030_00533	Ef_aesops12035_00637	Ef_aesops12037_00741	Ef_aesops12038_00742	Ef_aesops12041_00631	Ef_aesops12057_00545	Ef_aesops12062_00540	Ef_aesops13004_00546	*	Ef_aesops13032_00433	Ef_aesops13034_00637	*	*	*	*	*	*	*	*	*	*	*	*	*	*	*	*	*	*	Ef_aus0031_00154	*	*	*	Ef_aus0045_00440	*	Ef_aus0055_00151	*	Ef_aus0070_00573	*	*	*
Tn1549 transposon	3289	hypothetical protein	*	*	*	*	*	*	Ef_aesops12030_00532	Ef_aesops12035_00636	Ef_aesops12037_00740	Ef_aesops12038_00741	Ef_aesops12041_00630	Ef_aesops12057_00544	Ef_aesops12062_00539	Ef_aesops13004_00545	*	Ef_aesops13032_00432	Ef_aesops13034_00636	*	*	*	*	*	*	*	*	*	*	*	*	*	*	*	*	*	*	Ef_aus0031_00153	*	*	*	Ef_aus0045_00441	*	Ef_aus0055_00150	*	Ef_aus0070_00572	*	*	*
Tn1549 transposon	3288	single-strand binding protein	*	*	*	*	*	*	Ef_aesops12030_00531	Ef_aesops12035_00635	Ef_aesops12037_00739	Ef_aesops12038_00740	Ef_aesops12041_00629	Ef_aesops12057_00543	Ef_aesops12062_00538	Ef_aesops13004_00544	*	Ef_aesops13032_00431	Ef_aesops13034_00635	*	*	*	*	*	*	*	*	*	*	*	*	*	*	*	*	*	*	Ef_aus0031_00152	*	*	*	Ef_aus0045_00442	*	Ef_aus0055_00149	*	Ef_aus0070_00571	*	*	*
Tn1549 transposon	3287	putative transcriptional regulator	*	*	*	*	*	*	Ef_aesops12030_00530	Ef_aesops12035_00634	Ef_aesops12037_00738	Ef_aesops12038_00739	Ef_aesops12041_00628	Ef_aesops12057_00542	Ef_aesops12062_00537	Ef_aesops13004_00543	*	Ef_aesops13032_00430	Ef_aesops13034_00634	*	*	*	*	*	*	*	*	*	*	*	*	*	*	*	*	*	*	Ef_aus0031_00151	*	*	*	Ef_aus0045_00443	*	Ef_aus0055_00148	*	Ef_aus0070_00570	*	*	*
Tn1549 transposon	3286	TDP-fucosamine acetyltransferase	*	*	*	*	*	*	Ef_aesops12030_00529	Ef_aesops12035_00633	Ef_aesops12037_00737	Ef_aesops12038_00738	Ef_aesops12041_00627	Ef_aesops12057_00541	Ef_aesops12062_00536	Ef_aesops13004_00542	*	Ef_aesops13032_00429	Ef_aesops13034_00633	*	*	*	*	*	*	*	*	*	*	*	*	*	*	*	*	*	*	Ef_aus0031_00150	*	*	*	Ef_aus0045_00444	*	Ef_aus0055_00147	*	Ef_aus0070_00569	*	*	*
Tn1549 transposon	3285	acetyltransferase GNAT family	*	*	*	*	*	*	Ef_aesops12030_00528	Ef_aesops12035_00632	Ef_aesops12037_00736	Ef_aesops12038_00737	Ef_aesops12041_00626	Ef_aesops12057_00540	Ef_aesops12062_00535	Ef_aesops13004_00541	*	Ef_aesops13032_00428	Ef_aesops13034_00632	*	*	*	*	*	*	*	*	*	*	*	*	*	*	*	*	*	*	Ef_aus0031_00149	*	*	*	Ef_aus0045_00445	*	Ef_aus0055_00146	*	Ef_aus0070_00568	*	*	*
Tn1549 transposon	3284	hypothetical protein	*	*	*	*	*	*	Ef_aesops12030_00527	Ef_aesops12035_00631	Ef_aesops12037_00735	Ef_aesops12038_00736	Ef_aesops12041_00625	Ef_aesops12057_00539	Ef_aesops12062_00534	Ef_aesops13004_00540	*	Ef_aesops13032_00427	Ef_aesops13034_00631	*	*	*	*	*	*	*	*	*	*	*	*	*	*	*	*	*	*	Ef_aus0031_00148	*	*	*	Ef_aus0045_00446	*	Ef_aus0055_00145	*	Ef_aus0070_00567	*	*	*
Tn1549 transposon	3283	hypothetical protein	*	*	*	*	*	*	Ef_aesops12030_00526	Ef_aesops12035_00630	Ef_aesops12037_00734	Ef_aesops12038_00735	Ef_aesops12041_00624	Ef_aesops12057_00538	Ef_aesops12062_00533	Ef_aesops13004_00539	*	Ef_aesops13032_00426	Ef_aesops13034_00630	*	*	*	*	*	*	*	*	*	*	*	*	*	*	*	*	*	*	Ef_aus0031_00147	*	*	*	Ef_aus0045_00447	*	Ef_aus0055_00144	*	Ef_aus0070_00566	*	*	*
Tn1549 transposon	3282	hypothetical protein	*	*	*	*	*	*	Ef_aesops12030_00525	Ef_aesops12035_00629	Ef_aesops12037_00733	Ef_aesops12038_00734	Ef_aesops12041_00623	Ef_aesops12057_00537	Ef_aesops12062_00532	Ef_aesops13004_00538	*	Ef_aesops13032_00425	Ef_aesops13034_00629	*	*	*	*	*	*	*	*	*	*	*	*	*	*	*	*	*	*	Ef_aus0031_00146	*	*	*	Ef_aus0045_00448	*	Ef_aus0055_00143	*	Ef_aus0070_00565	*	*	*
Tn1549 transposon	3281	hypothetical protein	*	*	*	*	*	*	Ef_aesops12030_00524	Ef_aesops12035_00628	Ef_aesops12037_00732	Ef_aesops12038_00733	Ef_aesops12041_00622	Ef_aesops12057_00536	Ef_aesops12062_00531	Ef_aesops13004_00537	*	Ef_aesops13032_00424	Ef_aesops13034_00628	*	*	*	*	*	*	*	*	*	*	*	*	*	*	*	*	*	*	Ef_aus0031_00145	*	*	*	Ef_aus0045_00449	*	Ef_aus0055_00142	*	Ef_aus0070_00564	*	*	*
Tn1549 transposon	3280	hypothetical protein	*	*	*	*	*	*	Ef_aesops12030_00523	Ef_aesops12035_00627	Ef_aesops12037_00731	Ef_aesops12038_00732	Ef_aesops12041_00621	Ef_aesops12057_00535	Ef_aesops12062_00530	Ef_aesops13004_00536	*	Ef_aesops13032_00423	Ef_aesops13034_00627	*	*	*	*	*	*	*	*	*	*	*	*	*	*	*	*	*	*	Ef_aus0031_00144	*	*	*	Ef_aus0045_00450	*	Ef_aus0055_00141	*	Ef_aus0070_00563	*	*	*
Tn1549 transposon	3279	hypothetical protein	*	*	*	*	*	*	Ef_aesops12030_00522	Ef_aesops12035_00626	Ef_aesops12037_00730	Ef_aesops12038_00731	Ef_aesops12041_00620	Ef_aesops12057_00534	Ef_aesops12062_00529	Ef_aesops13004_00535	*	Ef_aesops13032_00422	Ef_aesops13034_00626	*	*	*	*	*	*	*	*	*	*	*	*	*	*	*	*	*	*	Ef_aus0031_00143	*	*	*	Ef_aus0045_00451	*	Ef_aus0055_00140	*	Ef_aus0070_00562	*	*	*
Tn1549 transposon	3278	conjugal transfer relaxase TraA	*	*	*	*	*	*	Ef_aesops12030_00521	Ef_aesops12035_00625	Ef_aesops12037_00729	Ef_aesops12038_00730	Ef_aesops12041_00619	Ef_aesops12057_00533	Ef_aesops12062_00528	Ef_aesops13004_00534	*	Ef_aesops13032_00421	Ef_aesops13034_00625	*	*	*	*	*	*	*	*	*	*	*	*	*	*	*	*	*	*	Ef_aus0031_00142	*	*	*	Ef_aus0045_00452	*	Ef_aus0055_00139	*	Ef_aus0070_00561	*	*	*
Tn1549 transposon	3277	hypothetical protein	*	*	*	*	*	*	Ef_aesops12030_00520	Ef_aesops12035_00624	Ef_aesops12037_00728	Ef_aesops12038_00729	Ef_aesops12041_00618	Ef_aesops12057_00532	Ef_aesops12062_00527	Ef_aesops13004_00533	*	Ef_aesops13032_00420	Ef_aesops13034_00624	*	*	*	*	*	*	*	*	*	*	*	*	*	*	*	*	*	*	Ef_aus0031_00141	*	*	*	Ef_aus0045_00453	*	Ef_aus0055_00138	*	Ef_aus0070_00560	*	*	*
Tn1549 transposon	3276	hypothetical protein	*	*	*	*	*	*	Ef_aesops12030_00519	Ef_aesops12035_00623	Ef_aesops12037_00727	Ef_aesops12038_00728	Ef_aesops12041_00617	Ef_aesops12057_00531	Ef_aesops12062_00526	Ef_aesops13004_00532	*	Ef_aesops13032_00419	Ef_aesops13034_00623	*	*	*	*	*	*	*	*	*	*	*	*	*	*	*	*	*	*	Ef_aus0031_00139	*	*	*	Ef_aus0045_00454	*	Ef_aus0055_00137	*	Ef_aus0070_00559	*	*	*
Tn1549 transposon	3275	hypothetical protein	*	*	*	*	*	*	Ef_aesops12030_00518	Ef_aesops12035_00622	Ef_aesops12037_00726	Ef_aesops12038_00727	Ef_aesops12041_00616	Ef_aesops12057_00530	Ef_aesops12062_00525	Ef_aesops13004_00531	*	Ef_aesops13032_00418	Ef_aesops13034_00622	*	*	*	*	*	*	*	*	*	*	*	*	*	*	*	*	*	*	Ef_aus0031_00138	*	*	*	Ef_aus0045_00455	*	Ef_aus0055_00136	*	Ef_aus0070_00558	*	*	*
Tn1549 transposon	3274	resolvase family site-specific recombinase	*	*	*	*	*	*	Ef_aesops12030_00517	Ef_aesops12035_00621	Ef_aesops12037_00725	Ef_aesops12038_00726	Ef_aesops12041_00615	Ef_aesops12057_00529	Ef_aesops12062_00524	Ef_aesops13004_00530	*	Ef_aesops13032_00417	Ef_aesops13034_00621	*	*	*	*	*	*	*	*	*	*	*	*	*	*	*	*	*	*	Ef_aus0031_00137	*	*	*	Ef_aus0045_00456	*	Ef_aus0055_00135	*	Ef_aus0070_00557	*	*	*
Tn1549 transposon	3273	hypothetical protein	Ef_04112313871_01513	*	*	*	Ef_524685928_01535	*	Ef_aesops12030_00516	Ef_aesops12035_00620	Ef_aesops12037_00724	Ef_aesops12038_00725	Ef_aesops12041_00614	Ef_aesops12057_00528	Ef_aesops12062_00523	Ef_aesops13004_00529	*	Ef_aesops13032_00416	Ef_aesops13034_00620	*	*	aus0004_chr_p1-3.fna_02844	*	*	*	*	*	Ef_aus0012_00822	Ef_aus0014_00141	*	Ef_aus0016_00054	*	Ef_aus0021_01697	*	*	*	*	Ef_aus0031_00136	*	*	*	Ef_aus0045_00457	*	Ef_aus0055_00134	*	Ef_aus0070_00556	*	*	Ef_aus0084_01573
Tn1549 transposon	3272	site-specific DNA-methyltransferase (adenine-specific)	Ef_04112313871_01512	*	*	*	Ef_524685928_01534	*	Ef_aesops12030_00515	Ef_aesops12035_00619	Ef_aesops12037_00723	Ef_aesops12038_00724	Ef_aesops12041_00613	Ef_aesops12057_00527	Ef_aesops12062_00522	Ef_aesops13004_00528	*	Ef_aesops13032_00415	Ef_aesops13034_00619	*	*	aus0004_chr_p1-3.fna_02843	*	*	*	*	*	Ef_aus0012_00821	Ef_aus0014_00140	*	Ef_aus0016_00055	*	Ef_aus0021_01696	*	*	*	*	Ef_aus0031_00135	*	*	*	Ef_aus0045_00458	*	Ef_aus0055_00133	*	Ef_aus0070_00555	*	*	Ef_aus0084_01572
Tn1549 transposon	3271	Type IV secretory pathway VirB4 component	Ef_04112313871_01511	*	*	*	Ef_524685928_01533	*	Ef_aesops12030_00514	Ef_aesops12035_00618	Ef_aesops12037_00722	Ef_aesops12038_00723	Ef_aesops12041_00612	Ef_aesops12057_00526	Ef_aesops12062_00521	Ef_aesops13004_00527	*	Ef_aesops13032_00414	Ef_aesops13034_00618	*	*	aus0004_chr_p1-3.fna_02842	*	*	*	*	*	Ef_aus0012_00820	Ef_aus0014_00139	*	Ef_aus0016_00056	*	Ef_aus0021_01695	*	*	*	*	Ef_aus0031_00134	*	*	*	Ef_aus0045_00459	*	Ef_aus0055_00132	*	Ef_aus0070_00554	*	*	Ef_aus0084_01571
Tn1549 transposon	3270	DNA-repair protein	Ef_04112313871_01510	*	*	*	Ef_524685928_01532	*	Ef_aesops12030_00513	Ef_aesops12035_00617	Ef_aesops12037_00721	Ef_aesops12038_00722	Ef_aesops12041_00611	Ef_aesops12057_00525	Ef_aesops12062_00520	Ef_aesops13004_00526	*	Ef_aesops13032_00413	Ef_aesops13034_00617	*	*	aus0004_chr_p1-3.fna_02841	*	*	*	*	*	Ef_aus0012_00819	Ef_aus0014_00138	*	Ef_aus0016_00057	*	Ef_aus0021_01694	*	*	*	*	Ef_aus0031_00133	*	*	*	Ef_aus0045_00460	*	Ef_aus0055_00131	*	Ef_aus0070_00553	*	*	Ef_aus0084_01570
Tn1549 transposon	3269	hypothetical protein	Ef_04112313871_01509	*	*	*	Ef_524685928_01531	*	Ef_aesops12030_00512	Ef_aesops12035_00616	Ef_aesops12037_00720	Ef_aesops12038_00721	Ef_aesops12041_00610	Ef_aesops12057_00524	Ef_aesops12062_00519	Ef_aesops13004_00525	*	Ef_aesops13032_00412	Ef_aesops13034_00616	Ef_aus0002_02778	*	aus0004_chr_p1-3.fna_02840	*	*	*	*	*	Ef_aus0012_00818	Ef_aus0014_00137	*	Ef_aus0016_00058	*	Ef_aus0021_01693	*	*	*	*	Ef_aus0031_00132	*	*	*	Ef_aus0045_00461	*	Ef_aus0055_00130	*	Ef_aus0070_00552	*	*	Ef_aus0084_01569
Tn1549 transposon	3268	bacteriocin	Ef_04112313871_01508	*	*	*	Ef_524685928_01530	*	Ef_aesops12030_00511	Ef_aesops12035_00615	Ef_aesops12037_00719	Ef_aesops12038_00720	Ef_aesops12041_00609	Ef_aesops12057_00523	Ef_aesops12062_00518	Ef_aesops13004_00524	*	Ef_aesops13032_00411	Ef_aesops13034_00615	*	*	aus0004_chr_p1-3.fna_02839	*	*	*	*	*	Ef_aus0012_00817	Ef_aus0014_00136	*	Ef_aus0016_00059	*	Ef_aus0021_01692	*	*	*	*	Ef_aus0031_00131	*	*	*	Ef_aus0045_00462	*	Ef_aus0055_00129	*	Ef_aus0070_00551	*	*	Ef_aus0084_01568
Tn1549 transposon	3267	DNA topoisomerase III	Ef_04112313871_01507	*	*	*	Ef_524685928_01529	*	Ef_aesops12030_00510	Ef_aesops12035_00614	Ef_aesops12037_00718	Ef_aesops12038_00719	Ef_aesops12041_00608	Ef_aesops12057_00522	Ef_aesops12062_00517	Ef_aesops13004_00523	*	Ef_aesops13032_00410	Ef_aesops13034_00614	*	*	aus0004_chr_p1-3.fna_02838	*	*	*	*	*	Ef_aus0012_00816	Ef_aus0014_00135	*	Ef_aus0016_00060	*	Ef_aus0021_01691	*	*	*	*	Ef_aus0031_00130	*	*	*	Ef_aus0045_00463	*	Ef_aus0055_00128	*	Ef_aus0070_00550	*	*	Ef_aus0084_01567
Tn1549 transposon	3266	hypothetical protein	Ef_04112313871_01506	*	*	*	Ef_524685928_01528	*	Ef_aesops12030_00509	Ef_aesops12035_00613	Ef_aesops12037_00717	Ef_aesops12038_00718	Ef_aesops12041_00607	Ef_aesops12057_00521	Ef_aesops12062_00516	Ef_aesops13004_00522	*	Ef_aesops13032_00409	Ef_aesops13034_00613	*	*	aus0004_chr_p1-3.fna_02837	*	*	*	*	*	Ef_aus0012_00815	Ef_aus0014_00134	*	Ef_aus0016_00061	*	Ef_aus0021_01690	*	*	*	*	Ef_aus0031_00129	*	*	*	Ef_aus0045_00464	*	Ef_aus0055_00127	*	Ef_aus0070_00549	*	*	Ef_aus0084_01566
Tn1549 transposon	3265	hypothetical protein	Ef_04112313871_01505	*	*	*	Ef_524685928_01527	*	Ef_aesops12030_00508	Ef_aesops12035_00612	Ef_aesops12037_00716	Ef_aesops12038_00717	Ef_aesops12041_00606	Ef_aesops12057_00520	Ef_aesops12062_00515	Ef_aesops13004_00521	*	Ef_aesops13032_00408	Ef_aesops13034_00612	*	*	aus0004_chr_p1-3.fna_02836	*	*	*	*	*	Ef_aus0012_00814	Ef_aus0014_00133	*	Ef_aus0016_00062	*	Ef_aus0021_01689	*	*	*	*	Ef_aus0031_00128	*	*	*	Ef_aus0045_00465	*	Ef_aus0055_00126	*	Ef_aus0070_00548	*	*	Ef_aus0084_01565
Tn1549 transposon	3264	hypothetical protein	Ef_04112313871_01504	*	*	*	Ef_524685928_01526	*	Ef_aesops12030_00507	Ef_aesops12035_00611	Ef_aesops12037_00715	Ef_aesops12038_00716	Ef_aesops12041_00605	Ef_aesops12057_00519	Ef_aesops12062_00514	Ef_aesops13004_00520	*	Ef_aesops13032_00407	Ef_aesops13034_00611	*	*	aus0004_chr_p1-3.fna_02835	*	*	*	*	*	Ef_aus0012_00813	Ef_aus0014_00132	*	Ef_aus0016_00063	*	Ef_aus0021_01688	*	*	*	*	Ef_aus0031_00127	*	*	*	Ef_aus0045_00466	Ef_aus0053_02946	Ef_aus0055_00125	*	Ef_aus0070_00547	*	*	Ef_aus0084_01564
Tn1549 transposon	3263	Helix-turn-helix domain protein	Ef_04112313871_01503	*	*	*	Ef_524685928_01525	*	Ef_aesops12030_00506	Ef_aesops12035_00610	Ef_aesops12037_00714	Ef_aesops12038_00715	Ef_aesops12041_00604	Ef_aesops12057_00518	Ef_aesops12062_00513	Ef_aesops13004_00519	*	Ef_aesops13032_00406	Ef_aesops13034_00610	*	*	aus0004_chr_p1-3.fna_02834	*	*	*	*	*	Ef_aus0012_00812	Ef_aus0014_00131	*	Ef_aus0016_00064	*	Ef_aus0021_01687	*	*	*	*	Ef_aus0031_00126	*	*	*	Ef_aus0045_00467	*	Ef_aus0055_00124	*	Ef_aus0070_00546	*	*	Ef_aus0084_01563
Tn1549 transposon	3262	hypothetical protein	Ef_04112313871_01502	*	*	*	Ef_524685928_01524	*	Ef_aesops12030_00505	Ef_aesops12035_00609	Ef_aesops12037_00713	Ef_aesops12038_00714	Ef_aesops12041_00603	Ef_aesops12057_00517	Ef_aesops12062_00512	Ef_aesops13004_00518	*	Ef_aesops13032_00405	Ef_aesops13034_00609	*	*	aus0004_chr_p1-3.fna_02833	*	*	*	*	*	Ef_aus0012_00811	Ef_aus0014_00130	*	Ef_aus0016_00065	*	Ef_aus0021_01686	*	*	*	*	Ef_aus0031_00125	*	*	*	Ef_aus0045_00468	*	Ef_aus0055_00123	*	Ef_aus0070_00545	*	*	Ef_aus0084_01562
Tn1549 transposon	3261	hypothetical protein	Ef_04112313871_01501	*	*	*	Ef_524685928_01523	*	Ef_aesops12030_00504	Ef_aesops12035_00608	Ef_aesops12037_00712	Ef_aesops12038_00713	Ef_aesops12041_00602	Ef_aesops12057_00516	Ef_aesops12062_00511	Ef_aesops13004_00517	*	Ef_aesops13032_00404	Ef_aesops13034_00608	*	*	aus0004_chr_p1-3.fna_02832	*	*	*	*	*	Ef_aus0012_00810	Ef_aus0014_00129	*	Ef_aus0016_00066	*	Ef_aus0021_01685	*	*	*	*	Ef_aus0031_00124	*	*	*	Ef_aus0045_00469	*	Ef_aus0055_00122	*	Ef_aus0070_00544	*	*	Ef_aus0084_01561
Tn1549 transposon	3260	bacterial mobilization protein	Ef_04112313871_01500	*	*	*	Ef_524685928_01522	*	Ef_aesops12030_00503	Ef_aesops12035_00607	Ef_aesops12037_00711	Ef_aesops12038_00712	Ef_aesops12041_00601	Ef_aesops12057_00515	Ef_aesops12062_00510	Ef_aesops13004_00516	*	Ef_aesops13032_00403	Ef_aesops13034_00607	*	*	aus0004_chr_p1-3.fna_02831	*	*	*	*	*	Ef_aus0012_00809	Ef_aus0014_00128	*	Ef_aus0016_00067	*	Ef_aus0021_01684	*	*	*	*	Ef_aus0031_00123	*	*	*	Ef_aus0045_00470	*	Ef_aus0055_00121	*	Ef_aus0070_00543	*	*	Ef_aus0084_01560
Tn1549 transposon	3259	Helix-turn-helix domain protein	Ef_04112313871_01499	*	*	*	Ef_524685928_01521	*	Ef_aesops12030_00502	Ef_aesops12035_00606	Ef_aesops12037_00710	Ef_aesops12038_00711	Ef_aesops12041_00600	Ef_aesops12057_00514	Ef_aesops12062_00509	Ef_aesops13004_00515	*	Ef_aesops13032_00402	Ef_aesops13034_00606	*	*	aus0004_chr_p1-3.fna_02830	*	*	*	*	*	Ef_aus0012_00808	Ef_aus0014_00127	*	Ef_aus0016_00068	*	Ef_aus0021_01683	*	*	*	*	Ef_aus0031_00122	*	*	*	Ef_aus0045_00471	*	Ef_aus0055_00120	*	Ef_aus0070_00542	*	*	Ef_aus0084_01559
Tn1549 transposon	3258	hypothetical protein	Ef_04112313871_01498	*	*	*	Ef_524685928_01520	*	Ef_aesops12030_00501	Ef_aesops12035_00605	Ef_aesops12037_00709	Ef_aesops12038_00710	Ef_aesops12041_00599	Ef_aesops12057_00513	Ef_aesops12062_00508	Ef_aesops13004_00514	*	Ef_aesops13032_00401	Ef_aesops13034_00605	*	*	aus0004_chr_p1-3.fna_02829	*	*	*	*	*	Ef_aus0012_00807	Ef_aus0014_00126	*	Ef_aus0016_00069	*	Ef_aus0021_01682	*	*	*	*	Ef_aus0031_00121	*	*	*	Ef_aus0045_00472	Ef_aus0053_02979	Ef_aus0055_00119	*	Ef_aus0070_00541	*	*	Ef_aus0084_01558
Tn1549 transposon	3257	DNA-binding response regulator VanRB	Ef_04112313871_01497	*	*	*	Ef_524685928_01519	*	Ef_aesops12030_00500	Ef_aesops12035_00604	Ef_aesops12037_00708	Ef_aesops12038_00709	Ef_aesops12041_00598	Ef_aesops12057_00512	Ef_aesops12062_00507	Ef_aesops13004_00513	*	Ef_aesops13032_00400	Ef_aesops13034_00604	*	*	aus0004_chr_p1-3.fna_02828	*	*	*	*	*	Ef_aus0012_00806	Ef_aus0014_00125	*	Ef_aus0016_00070	*	Ef_aus0021_01681	*	*	*	*	Ef_aus0031_00120	*	*	*	Ef_aus0045_00473	*	Ef_aus0055_00118	*	Ef_aus0070_00540	*	*	Ef_aus0084_01557
Tn1549 transposon	3256	sensor histidine kinase VanSB	Ef_04112313871_01496	*	*	*	Ef_524685928_01518	*	Ef_aesops12030_00499	Ef_aesops12035_00603	Ef_aesops12037_00707	Ef_aesops12038_00708	Ef_aesops12041_00597	Ef_aesops12057_00511	Ef_aesops12062_00506	Ef_aesops13004_00512	*	Ef_aesops13032_00399	Ef_aesops13034_00603	*	*	aus0004_chr_p1-3.fna_02827	*	*	*	*	*	Ef_aus0012_00805	Ef_aus0014_00124	*	Ef_aus0016_00071	*	Ef_aus0021_01680	*	*	*	*	Ef_aus0031_00119	*	*	*	Ef_aus0045_00474	*	Ef_aus0055_00117	*	Ef_aus0070_00539	*	*	Ef_aus0084_01556
Tn1549 transposon	3255	VanY protein D-alanyl-D-alanine carboxypeptidase	Ef_04112313871_01495	*	*	*	Ef_524685928_01517	*	Ef_aesops12030_00498	Ef_aesops12035_00602	Ef_aesops12037_02758	Ef_aesops12038_02761	Ef_aesops12041_02762	Ef_aesops12057_00510	Ef_aesops12062_00505	Ef_aesops13004_00511	*	Ef_aesops13032_00398	Ef_aesops13034_00602	*	*	aus0004_chr_p1-3.fna_02826	*	*	*	*	*	Ef_aus0012_00804	Ef_aus0014_00123	*	Ef_aus0016_00072	*	Ef_aus0021_01679	*	*	*	*	Ef_aus0031_00118	*	*	*	*	*	Ef_aus0055_00116	*	Ef_aus0070_00538	*	*	Ef_aus0084_01555
Tn1549 transposon	3254	vancomycin B-type resistance protein VanW	Ef_04112313871_01494	*	*	*	Ef_524685928_01516	*	Ef_aesops12030_00497	Ef_aesops12035_00601	Ef_aesops12037_02759	Ef_aesops12038_02762	Ef_aesops12041_02763	Ef_aesops12057_00509	Ef_aesops12062_00504	Ef_aesops13004_00510	*	Ef_aesops13032_00397	Ef_aesops13034_00601	*	*	aus0004_chr_p1-3.fna_02825	*	*	*	*	*	Ef_aus0012_00803	Ef_aus0014_00122	*	Ef_aus0016_00073	*	Ef_aus0021_01678	*	*	*	*	Ef_aus0031_00117	*	*	*	Ef_aus0045_00476	*	Ef_aus0055_00115	*	Ef_aus0070_00537	*	*	Ef_aus0084_01554
Tn1549 transposon	3253	VanH protein D-specific alpha-keto acid dehydrogenase	Ef_04112313871_02898	*	*	*	Ef_524685928_02978	*	Ef_aesops12030_00496	Ef_aesops12035_00600	Ef_aesops12037_02760	Ef_aesops12038_02763	Ef_aesops12041_02764	Ef_aesops12057_00508	Ef_aesops12062_00503	Ef_aesops13004_00509	*	Ef_aesops13032_00396	Ef_aesops13034_00600	Ef_aus0002_02746	*	aus0004_chr_p1-3.fna_02824	*	*	*	*	*	Ef_aus0012_00802	Ef_aus0014_00121	*	Ef_aus0016_00074	*	Ef_aus0021_02867	*	*	*	*	Ef_aus0031_00116	*	*	*	Ef_aus0045_00477	Ef_aus0053_02763	Ef_aus0055_00114	*	Ef_aus0070_00536	*	*	Ef_aus0084_02721
Tn1549 transposon	3252	Vancomycin B-type resistance protein vanB D-alanine--D-lactate ligase	Ef_04112313871_02899	*	*	*	Ef_524685928_02979	*	Ef_aesops12030_00495	Ef_aesops12035_00599	Ef_aesops12037_02761	Ef_aesops12038_02764	Ef_aesops12041_02765	Ef_aesops12057_00507	Ef_aesops12062_00502	Ef_aesops13004_00508	*	Ef_aesops13032_00395	Ef_aesops13034_00599	*	*	aus0004_chr_p1-3.fna_02823	*	*	*	*	*	Ef_aus0012_00801	Ef_aus0014_00120	*	Ef_aus0016_00075	*	Ef_aus0021_02868	*	*	*	*	Ef_aus0031_00115	*	*	*	Ef_aus0045_00478	Ef_aus0053_02764	Ef_aus0055_00113	*	Ef_aus0070_00535	*	*	Ef_aus0084_02722
Tn1549 transposon	3251	D-alanyl-D-alanine dipeptidase	Ef_04112313871_02900	*	*	*	Ef_524685928_02980	*	Ef_aesops12030_00494	Ef_aesops12035_00598	Ef_aesops12037_02762	Ef_aesops12038_02765	Ef_aesops12041_02766	Ef_aesops12057_00506	Ef_aesops12062_00501	Ef_aesops13004_00507	*	Ef_aesops13032_00394	Ef_aesops13034_00598	*	*	aus0004_chr_p1-3.fna_02822	*	*	*	*	*	Ef_aus0012_00800	Ef_aus0014_00119	*	Ef_aus0016_00076	*	Ef_aus0021_02869	*	*	*	*	Ef_aus0031_00114	*	*	*	Ef_aus0045_00479	Ef_aus0053_02765	Ef_aus0055_00112	*	Ef_aus0070_00534	*	*	Ef_aus0084_02723
Tn1549 transposon	1020	ISEnfa3, transposase	Ef_04112313871_02977 Ef_04112313871_01318	Ef_11-9295564_02812	Ef_11282884_02844 Ef_11282884_02725	Ef_32605238_02080	Ef_524685928_02981 Ef_524685928_02748 Ef_524685928_01624 Ef_524685928_00490	Ef_9150823H_02914	Ef_aesops12030_02961	Ef_aesops12035_00597	Ef_aesops12037_02914	Ef_aesops12038_02921	Ef_aesops12041_02937	Ef_aesops12057_02810	Ef_aesops12062_02195	Ef_aesops13004_02969	Ef_aesops13028_02871	*	Ef_aesops13034_00597	Ef_aus0002_01448	Ef_aus0003_02784	aus0004_chr_p1-3.fna_01934 aus0004_chr_p1-3.fna_00210 aus0004_chr_p1-3.fna_00020	*	Ef_aus0006_01099	Ef_aus0007_00957	Ef_aus0009_02734	Ef_aus0010_02717	Ef_aus0012_00799	Ef_aus0014_02428	Ef_aus0015_00967	Ef_aus0016_02314	Ef_aus0019_01536	Ef_aus0021_01172	Ef_aus0023_01281	Ef_aus0025_02908	Ef_aus0026_02949	Ef_aus0029_00597	Ef_aus0031_00426	Ef_aus0038_00426	Ef_aus0041_00680 Ef_aus0041_00599	Ef_aus0043_01036	Ef_aus0045_00584	Ef_aus0053_00800	Ef_aus0055_01292	Ef_aus0065_00386	Ef_aus0070_00808	Ef_aus0078_01049	Ef_aus0080_01860	Ef_aus0084_01909
Tn1549 transposon	2831	ISEnfa3 transposase	Ef_04112313871_00436	Ef_11-9295564_01758	Ef_11282884_02806	Ef_32605238_02763 Ef_32605238_02485 Ef_32605238_01945	Ef_524685928_00960	Ef_9150823H_01607 Ef_9150823H_02913	Ef_aesops12030_01891	Ef_aesops12035_02405	Ef_aesops12037_01548	Ef_aesops12038_01548	Ef_aesops12041_01473	Ef_aesops12057_02811 Ef_aesops12057_01592	Ef_aesops12062_02196 Ef_aesops12062_02876	Ef_aesops13004_01648	Ef_aesops13028_02085	Ef_aesops13032_02836 Ef_aesops13032_01561	Ef_aesops13034_01876	*	Ef_aus0003_02211	aus0004_chr_p1-3.fna_00019 aus0004_chr_p1-3.fna_01434 aus0004_chr_p1-3.fna_00855	*	*	*	Ef_aus0009_02735	*	*	*	*	*	*	*	*	Ef_aus0025_02909	Ef_aus0026_02950	*	*	*	*	*	*	*	*	*	*	*	*	*
Tn1549 transposon	3250	DNA-directed RNA polymerase specialized sigma subunit	Ef_04112313871_02856	*	*	*	Ef_524685928_02900	*	Ef_aesops12030_00592	Ef_aesops12035_00696	Ef_aesops12037_00619	Ef_aesops12038_00707	Ef_aesops12041_00596	Ef_aesops12057_00604	Ef_aesops12062_00716	Ef_aesops13004_00722	*	Ef_aesops13032_00695	Ef_aesops13034_00696	*	*	aus0004_chr_p1-3.fna_02821	*	*	*	*	*	Ef_aus0012_00629	Ef_aus0014_00118	*	Ef_aus0016_00077	*	Ef_aus0021_02866	*	*	*	*	Ef_aus0031_00113	*	*	*	Ef_aus0045_00480	Ef_aus0053_02766	Ef_aus0055_00111	*	Ef_aus0070_00533	*	*	Ef_aus0084_02639
Tn1549 transposon	3249	Helix-turn-helix domain protein	Ef_04112313871_02857	*	*	*	Ef_524685928_02899	*	Ef_aesops12030_00593	Ef_aesops12035_00697	Ef_aesops12037_00618	Ef_aesops12038_00706	Ef_aesops12041_00595	Ef_aesops12057_00605	Ef_aesops12062_00715	Ef_aesops13004_00721	*	Ef_aesops13032_00694	Ef_aesops13034_00697	*	*	aus0004_chr_p1-3.fna_02820	*	*	*	*	*	Ef_aus0012_00628	Ef_aus0014_00117	*	Ef_aus0016_00078	*	Ef_aus0021_02865	*	*	*	*	Ef_aus0031_00112	*	*	*	Ef_aus0045_00481	*	Ef_aus0055_00110	*	Ef_aus0070_00532	*	*	Ef_aus0084_02640
Tn1549 transposon	3248	Excisionase	Ef_04112313871_02858	*	*	*	Ef_524685928_02898	*	Ef_aesops12030_00594	Ef_aesops12035_00698	Ef_aesops12037_00617	Ef_aesops12038_00705	Ef_aesops12041_00594	Ef_aesops12057_00606	Ef_aesops12062_00714	Ef_aesops13004_00720	*	Ef_aesops13032_00693	Ef_aesops13034_00698	*	*	aus0004_chr_p1-3.fna_02819	*	*	*	*	*	Ef_aus0012_00627	Ef_aus0014_00116	*	Ef_aus0016_00079	*	Ef_aus0021_02864	*	*	*	*	Ef_aus0031_00111	*	*	*	Ef_aus0045_00482	*	Ef_aus0055_00109	*	Ef_aus0070_00531	*	*	Ef_aus0084_02641
Tn1549 transposon	3247	integrase	Ef_04112313871_02859	*	*	*	Ef_524685928_02897	*	Ef_aesops12030_00595	Ef_aesops12035_00699	Ef_aesops12037_00616	Ef_aesops12038_00704	Ef_aesops12041_00593	Ef_aesops12057_00607	Ef_aesops12062_00713	Ef_aesops13004_00719	*	Ef_aesops13032_00692	Ef_aesops13034_00699	*	*	aus0004_chr_p1-3.fna_02818	*	*	*	*	*	Ef_aus0012_00626	Ef_aus0014_00115	*	Ef_aus0016_00080	*	Ef_aus0021_02863	*	*	*	*	Ef_aus0031_00110	*	*	*	Ef_aus0045_00483	*	Ef_aus0055_00108	*	Ef_aus0070_00530	*	*	Ef_aus0084_02642
[truncated: 63 more columns]
