# Supplementary material for: Evolutionary origins of the emergent ST796 clone of vancomycin resistant Enterococcus faecium
Source: PeerJ. 2017 Jan 24;5:e2916. doi: 10.7717/peerj.2916 (PMC5267571; doi:10.7717/peerj.2916)
Supplement: Table S5 [file peerj-05-2916-s007.xlsx]

## Sheet: p1_subset.txt
Supplementary Table S5
Feature	COUNTER	DESCRIPTION	Ef_04112313871.faa	Ef_11-9295564.faa	Ef_11282884.faa	Ef_32605238.faa	Ef_524685928.faa	Ef_9150823H.faa	Ef_aesops12030.faa	Ef_aesops12035.faa	Ef_aesops12037.faa	Ef_aesops12038.faa	Ef_aesops12041.faa	Ef_aesops12057.faa	Ef_aesops12062.faa	Ef_aesops13004.faa	Ef_aesops13028.faa	Ef_aesops13032.faa	Ef_aesops13034.faa	Ef_aus0002.faa	Ef_aus0003.faa	Ef_aus0004_chr_p1-3.fna.faa	Ef_aus0005.faa	Ef_aus0006.faa	Ef_aus0007.faa	Ef_aus0009.faa	Ef_aus0010.faa	Ef_aus0012.faa	Ef_aus0014.faa	Ef_aus0015.faa	Ef_aus0016.faa	Ef_aus0019.faa	Ef_aus0021.faa	Ef_aus0023.faa	Ef_aus0025.faa	Ef_aus0026.faa	Ef_aus0029.faa	Ef_aus0031.faa	Ef_aus0038.faa	Ef_aus0041.faa	Ef_aus0043.faa	Ef_aus0045.faa	Ef_aus0053.faa	Ef_aus0055.faa	Ef_aus0065.faa	Ef_aus0070.faa	Ef_aus0078.faa	Ef_aus0080.faa	Ef_aus0084.faa
Ef_aus0233_p1	2902	replication-associated protein	Ef_04112313871_00709	Ef_11-9295564_02467	*	Ef_32605238_02271	Ef_524685928_02531	Ef_9150823H_02508	Ef_aesops12030_02588	Ef_aesops12035_02574	Ef_aesops12037_02556	Ef_aesops12038_02573	Ef_aesops12041_02549	Ef_aesops12057_02523	Ef_aesops12062_02566	Ef_aesops13004_02713	Ef_aesops13028_02502	Ef_aesops13032_02568	Ef_aesops13034_02509	Ef_aus0002_02011	Ef_aus0003_02256	*	Ef_aus0005_02455	Ef_aus0006_02606	Ef_aus0007_02646	Ef_aus0009_02670	Ef_aus0010_02555	Ef_aus0012_02662	Ef_aus0014_02543	*	Ef_aus0016_02699	Ef_aus0019_02024	Ef_aus0021_02880	*	Ef_aus0025_02589	Ef_aus0026_02529	Ef_aus0029_03112	Ef_aus0031_02827	*	Ef_aus0041_02549	Ef_aus0043_02172	Ef_aus0045_02470	Ef_aus0053_02399	Ef_aus0055_03110	Ef_aus0065_02221	Ef_aus0070_02552	Ef_aus0078_03032	Ef_aus0080_02356	Ef_aus0084_02380
Ef_aus0233_p1	2901	hypothetical protein	Ef_04112313871_00710	Ef_11-9295564_02466	*	Ef_32605238_02272	Ef_524685928_02532	Ef_9150823H_02507	Ef_aesops12030_02587	Ef_aesops12035_02573	Ef_aesops12037_02555	Ef_aesops12038_02572	Ef_aesops12041_02548	Ef_aesops12057_02522	Ef_aesops12062_02565	Ef_aesops13004_02712	Ef_aesops13028_02501	Ef_aesops13032_02567	Ef_aesops13034_02508	Ef_aus0002_02012	Ef_aus0003_02255	*	Ef_aus0005_02454	Ef_aus0006_02607	Ef_aus0007_02647	Ef_aus0009_02671	Ef_aus0010_02554	Ef_aus0012_02663	Ef_aus0014_02544	*	Ef_aus0016_02698	Ef_aus0019_02025	Ef_aus0021_02879	*	Ef_aus0025_02588	Ef_aus0026_02530	Ef_aus0029_03160	*	*	Ef_aus0041_02548	Ef_aus0043_02171	Ef_aus0045_02469	Ef_aus0053_02398	Ef_aus0055_03142	Ef_aus0065_02220	Ef_aus0070_02551	Ef_aus0078_03087	Ef_aus0080_02357	Ef_aus0084_02381
Ef_aus0233_p1	3719	hypothetical protein	*	Ef_11-9295564_02465	*	Ef_32605238_02273	*	Ef_9150823H_02506	Ef_aesops12030_02586	Ef_aesops12035_02572	Ef_aesops12037_02554	Ef_aesops12038_02571	Ef_aesops12041_02547	Ef_aesops12057_02521	Ef_aesops12062_02564	*	Ef_aesops13028_02500	*	Ef_aesops13034_02507	Ef_aus0002_02013	Ef_aus0003_02254	*	*	*	*	Ef_aus0009_02672	Ef_aus0010_02553	*	*	*	Ef_aus0016_02511	Ef_aus0019_02026	*	*	Ef_aus0025_02587	Ef_aus0026_02531	Ef_aus0029_03159	*	*	*	*	*	*	Ef_aus0055_03141	*	*	Ef_aus0078_03086	Ef_aus0080_02358	Ef_aus0084_02382
Ef_aus0233_p1	3969	transcriptional antiterminator bglG:Sigma-54 factor	*	Ef_11-9295564_02464	*	Ef_32605238_02274	*	Ef_9150823H_02505	Ef_aesops12030_02585	Ef_aesops12035_02571	Ef_aesops12037_02553	Ef_aesops12038_02570	Ef_aesops12041_02546	Ef_aesops12057_02520	Ef_aesops12062_02563	*	Ef_aesops13028_02499	*	Ef_aesops13034_02506	Ef_aus0002_02014	Ef_aus0003_02253	*	*	*	*	*	*	*	*	*	Ef_aus0016_02509	Ef_aus0019_02027	*	*	Ef_aus0025_02586	Ef_aus0026_02532	*	*	*	*	*	*	*	*	*	*	*	Ef_aus0080_02359	Ef_aus0084_02383
Ef_aus0233_p1	3968	PTS system beta-glucoside-specific IIABC component	Ef_04112313871_02567	Ef_11-9295564_02463	*	Ef_32605238_02275	Ef_524685928_02941	Ef_9150823H_02504	Ef_aesops12030_02584	Ef_aesops12035_02570	Ef_aesops12037_02552	Ef_aesops12038_02569	Ef_aesops12041_02545	Ef_aesops12057_02519	Ef_aesops12062_02562	*	Ef_aesops13028_02498	*	Ef_aesops13034_02505	Ef_aus0002_02015	Ef_aus0003_02252	*	*	*	*	*	*	*	*	*	Ef_aus0016_02508	Ef_aus0019_02028	Ef_aus0021_02786	*	Ef_aus0025_02585	Ef_aus0026_02533	*	*	*	*	*	*	*	*	*	*	*	Ef_aus0080_02360	Ef_aus0084_02384
Ef_aus0233_p1	3967	6-phospho-beta-glucosidase	Ef_04112313871_02566	Ef_11-9295564_02462	*	Ef_32605238_02276	Ef_524685928_02942	Ef_9150823H_02503	Ef_aesops12030_02583	Ef_aesops12035_02569	Ef_aesops12037_02551	Ef_aesops12038_02568	Ef_aesops12041_02544	Ef_aesops12057_02518	Ef_aesops12062_02561	*	Ef_aesops13028_02497	*	Ef_aesops13034_02504	Ef_aus0002_02016	Ef_aus0003_02251	*	*	*	*	*	*	*	*	*	Ef_aus0016_02507	Ef_aus0019_02029	Ef_aus0021_02785	*	Ef_aus0025_02584	Ef_aus0026_02534	*	*	*	*	*	*	*	*	*	*	*	Ef_aus0080_02361	Ef_aus0084_02385
Ef_aus0233_p1	3966	BglG family transcriptional antiterminator	Ef_04112313871_02565	Ef_11-9295564_02461	*	Ef_32605238_02277	Ef_524685928_02943	Ef_9150823H_02502	Ef_aesops12030_02582	Ef_aesops12035_02568	Ef_aesops12037_02550	Ef_aesops12038_02567	Ef_aesops12041_02543	Ef_aesops12057_02517	Ef_aesops12062_02560	*	Ef_aesops13028_02496	*	Ef_aesops13034_02503	Ef_aus0002_02017	Ef_aus0003_02250	*	*	*	*	*	*	*	*	*	Ef_aus0016_02506	Ef_aus0019_02030	Ef_aus0021_02784	*	Ef_aus0025_02583	Ef_aus0026_02535	*	*	*	*	*	*	*	*	*	*	*	Ef_aus0080_02362	Ef_aus0084_02386
Ef_aus0233_p1	3965	transposase	*	Ef_11-9295564_02460	*	Ef_32605238_02278	*	Ef_9150823H_02501	Ef_aesops12030_02581	Ef_aesops12035_02567	Ef_aesops12037_02549	Ef_aesops12038_02566	Ef_aesops12041_02542	Ef_aesops12057_02516	Ef_aesops12062_02559	*	Ef_aesops13028_02495	*	Ef_aesops13034_02502	Ef_aus0002_02018	Ef_aus0003_02249	*	*	*	*	*	*	*	*	*	Ef_aus0016_02162	Ef_aus0019_02031	Ef_aus0021_02495	*	Ef_aus0025_02582	Ef_aus0026_02536	*	Ef_aus0031_02294	Ef_aus0038_02463	*	*	*	Ef_aus0053_02904	*	Ef_aus0065_01623	*	*	Ef_aus0080_02363	Ef_aus0084_02387
Ef_aus0233_p1	3964	Transposase DDE domain protein	*	Ef_11-9295564_02459	*	Ef_32605238_02279	*	Ef_9150823H_02500	Ef_aesops12030_02580	Ef_aesops12035_02566	Ef_aesops12037_02548	Ef_aesops12038_02565	Ef_aesops12041_02541	Ef_aesops12057_02515	Ef_aesops12062_02558	*	Ef_aesops13028_02494	*	Ef_aesops13034_02501	Ef_aus0002_02019	Ef_aus0003_02248	*	*	*	*	*	*	*	*	*	*	Ef_aus0019_02032	*	*	Ef_aus0025_02581	Ef_aus0026_02537	*	*	*	*	*	*	*	*	*	*	*	Ef_aus0080_02364	Ef_aus0084_02388
Ef_aus0233_p1	2532	transposase Mutator family	Ef_04112313871_02280	*	*	Ef_32605238_02280	Ef_524685928_02288	Ef_9150823H_02942	*	*	*	*	*	Ef_aesops12057_01719	*	Ef_aesops13004_01903	*	*	*	Ef_aus0002_02020	Ef_aus0003_02247	*	*	*	*	*	*	*	*	Ef_aus0015_02529	Ef_aus0016_02632	Ef_aus0019_02033	*	*	*	*	*	Ef_aus0031_02633	Ef_aus0038_02544	*	Ef_aus0043_02160	*	*	*	*	*	*	Ef_aus0080_02706	Ef_aus0084_02806
Ef_aus0233_p1	3971	DNA protection during starvation protein 1	*	Ef_11-9295564_02590	*	Ef_32605238_02281	*	Ef_9150823H_02611	Ef_aesops12030_02696	Ef_aesops12035_02501	Ef_aesops12037_02532	Ef_aesops12038_02536	Ef_aesops12041_02501	Ef_aesops12057_01718	Ef_aesops12062_02525	*	Ef_aesops13028_02618	*	Ef_aesops13034_02464	Ef_aus0002_02021	Ef_aus0003_02246	*	*	Ef_aus0006_02578	Ef_aus0007_02624	Ef_aus0009_02154	*	Ef_aus0012_02619	Ef_aus0014_02557	*	*	Ef_aus0019_02034	*	*	Ef_aus0025_02758	Ef_aus0026_02622	*	*	*	*	*	*	*	*	*	*	*	Ef_aus0080_02468	Ef_aus0084_02508
Ef_aus0233_p1	3972	cyclic nucleotide-binding domain protein	*	Ef_11-9295564_02589	*	Ef_32605238_02282	*	Ef_9150823H_02612	Ef_aesops12030_02695	Ef_aesops12035_02502	Ef_aesops12037_02533	Ef_aesops12038_02537	Ef_aesops12041_02502	Ef_aesops12057_01717	Ef_aesops12062_02526	*	Ef_aesops13028_02619	*	Ef_aesops13034_02463	Ef_aus0002_02022	Ef_aus0003_02245	*	*	Ef_aus0006_02579	Ef_aus0007_02625	Ef_aus0009_02155	*	Ef_aus0012_02618	Ef_aus0014_02558	*	Ef_aus0016_02454	Ef_aus0019_02035	*	*	Ef_aus0025_02757	Ef_aus0026_02623	*	*	*	*	*	*	*	*	*	*	*	Ef_aus0080_02469	Ef_aus0084_02507
Ef_aus0233_p1	3973	hypothetical protein	*	Ef_11-9295564_02588	*	Ef_32605238_02283	*	Ef_9150823H_02613	Ef_aesops12030_02694	Ef_aesops12035_02503	Ef_aesops12037_02534	Ef_aesops12038_02538	Ef_aesops12041_02503	Ef_aesops12057_01716	Ef_aesops12062_02527	*	Ef_aesops13028_02620	*	Ef_aesops13034_02462	Ef_aus0002_02023	Ef_aus0003_02244	*	*	*	*	Ef_aus0009_02156	*	*	*	*	Ef_aus0016_02455	Ef_aus0019_02036	Ef_aus0021_02969	*	Ef_aus0025_02756	Ef_aus0026_02624	*	*	*	*	*	*	*	*	*	*	*	Ef_aus0080_02470	Ef_aus0084_02506
Ef_aus0233_p1	3974	Prolipoprotein diacylglyceryl transferase	*	Ef_11-9295564_02587	*	Ef_32605238_02284	*	Ef_9150823H_02614	Ef_aesops12030_02693	Ef_aesops12035_02504	Ef_aesops12037_02535	Ef_aesops12038_02539	Ef_aesops12041_02504	Ef_aesops12057_01715	Ef_aesops12062_02528	*	Ef_aesops13028_02621	*	Ef_aesops13034_02461	Ef_aus0002_02024	Ef_aus0003_02243	*	*	*	*	Ef_aus0009_02157	*	*	*	*	Ef_aus0016_02456	Ef_aus0019_02037	*	*	Ef_aus0025_02755	Ef_aus0026_02625	*	*	*	*	*	*	*	*	*	*	*	Ef_aus0080_02471	Ef_aus0084_02505
Ef_aus0233_p1	3975	zinc/cadmium/mercury/lead-transporting ATPase	*	Ef_11-9295564_02586	*	Ef_32605238_02285	*	Ef_9150823H_02615	Ef_aesops12030_02692	Ef_aesops12035_02505	Ef_aesops12037_02536	Ef_aesops12038_02540	Ef_aesops12041_02505	Ef_aesops12057_01714	Ef_aesops12062_02529	*	Ef_aesops13028_02622	*	Ef_aesops13034_02460	Ef_aus0002_02025	Ef_aus0003_02242	*	*	Ef_aus0006_02580	Ef_aus0007_02626	Ef_aus0009_02158	*	Ef_aus0012_02617	Ef_aus0014_02559	*	Ef_aus0016_02457	Ef_aus0019_02038	*	*	Ef_aus0025_02754	Ef_aus0026_02626	*	*	*	*	*	*	*	*	*	*	*	Ef_aus0080_02472	Ef_aus0084_02504
Ef_aus0233_p1	3976	cadmium-translocating P-type ATPase	*	Ef_11-9295564_02585	*	Ef_32605238_02286	*	Ef_9150823H_02616	Ef_aesops12030_02691	Ef_aesops12035_02506	Ef_aesops12037_02537	Ef_aesops12038_02541	Ef_aesops12041_02506	Ef_aesops12057_01713	Ef_aesops12062_02530	*	Ef_aesops13028_02623	*	Ef_aesops13034_02459	Ef_aus0002_02026	Ef_aus0003_02241	*	*	Ef_aus0006_02581	Ef_aus0007_02627	Ef_aus0009_02159	*	Ef_aus0012_02616	Ef_aus0014_02560	*	Ef_aus0016_02458	Ef_aus0019_02039	*	*	Ef_aus0025_02753	Ef_aus0026_02627	*	*	*	*	*	*	*	*	*	*	*	Ef_aus0080_02473	Ef_aus0084_02503
Ef_aus0233_p1	3977	cadmium efflux system accessory protein	*	Ef_11-9295564_02584	*	Ef_32605238_02756	*	Ef_9150823H_02617	Ef_aesops12030_02690	Ef_aesops12035_02507	Ef_aesops12037_02538	Ef_aesops12038_02542	Ef_aesops12041_02507	Ef_aesops12057_01712	Ef_aesops12062_02531	*	Ef_aesops13028_02624	*	Ef_aesops13034_02458	Ef_aus0002_02027	Ef_aus0003_02240	*	*	*	*	*	*	*	*	*	Ef_aus0016_02459	Ef_aus0019_02040	*	*	Ef_aus0025_02874	Ef_aus0026_02628	*	*	*	*	*	*	*	*	*	*	*	Ef_aus0080_02474	Ef_aus0084_02502
Ef_aus0233_p1	3978	cadmium resistance transporter family protein	*	Ef_11-9295564_02583	*	Ef_32605238_02755	*	Ef_9150823H_02618	Ef_aesops12030_02689	Ef_aesops12035_02508	Ef_aesops12037_02539	Ef_aesops12038_02543	Ef_aesops12041_02508	Ef_aesops12057_01711	Ef_aesops12062_02532	*	Ef_aesops13028_02625	*	Ef_aesops13034_02457	Ef_aus0002_02028	Ef_aus0003_02239	*	*	*	*	*	*	*	*	*	Ef_aus0016_02460	Ef_aus0019_02041	*	*	Ef_aus0025_02873	Ef_aus0026_02629	*	*	*	*	*	*	*	*	*	*	*	Ef_aus0080_02475	Ef_aus0084_02501
Ef_aus0233_p1	3979	cadmium-translocating P-type ATPase	*	Ef_11-9295564_02582	*	Ef_32605238_02754	*	Ef_9150823H_02619	Ef_aesops12030_02688	Ef_aesops12035_02509	Ef_aesops12037_02540	Ef_aesops12038_02544	Ef_aesops12041_02509	Ef_aesops12057_01710	Ef_aesops12062_02533	*	Ef_aesops13028_02626	*	Ef_aesops13034_02456	Ef_aus0002_02029	Ef_aus0003_02238	*	*	*	*	*	*	*	*	*	Ef_aus0016_02461	Ef_aus0019_02042	*	*	Ef_aus0025_02872	Ef_aus0026_02630	*	*	*	*	*	*	*	*	*	*	*	Ef_aus0080_02476	Ef_aus0084_02500
Ef_aus0233_p1	2907	Transposase	*	*	*	*	*	Ef_9150823H_02620	Ef_aesops12030_02687	Ef_aesops12035_02510	Ef_aesops12037_02541	Ef_aesops12038_02545	Ef_aesops12041_02510	*	Ef_aesops12062_02534	*	*	*	Ef_aesops13034_02455	*	Ef_aus0003_02237	*	*	*	*	*	*	*	*	*	*	*	*	*	*	*	*	*	*	*	*	*	*	*	*	*	*	*	*
Ef_aus0233_p1	3387	ISEfm1 transposase	*	*	Ef_11282884_02848	*	*	*	*	Ef_aesops12035_02915	*	*	*	*	*	*	*	*	*	*	*	aus0004_chr_p1-3.fna_02488 aus0004_chr_p1-3.fna_02012 aus0004_chr_p1-3.fna_00289	Ef_aus0005_00307	*	*	*	*	*	*	*	*	*	*	*	*	*	*	*	*	*	*	*	*	*	*	*	*	Ef_aus0080_02715	Ef_aus0084_02818
Ef_aus0233_p1	3760	acetyltransferase GNAT family	*	Ef_11-9295564_02792	*	Ef_32605238_02781	*	Ef_9150823H_02861	Ef_aesops12030_02938	Ef_aesops12035_02893	Ef_aesops12037_02889	Ef_aesops12038_02897	Ef_aesops12041_02912	Ef_aesops12057_02798	Ef_aesops12062_02894	Ef_aesops13004_02839	Ef_aesops13028_02838	*	Ef_aesops13034_02928	Ef_aus0002_01808	Ef_aus0003_01861	aus0004_chr_p1-3.fna_00873 aus0004_chr_p1-3.fna_00301	Ef_aus0005_02556	Ef_aus0006_01605	Ef_aus0007_01678	*	*	Ef_aus0012_01706	Ef_aus0014_01156	Ef_aus0015_01625	Ef_aus0016_01523	Ef_aus0019_02575	Ef_aus0021_01677	Ef_aus0023_01517	Ef_aus0025_02501	Ef_aus0026_02459	*	Ef_aus0031_01542	Ef_aus0038_01489	*	*	*	*	*	*	*	Ef_aus0078_03050	*	*
Ef_aus0233_p1	3761	histidinol phosphate phosphatase HisJ family protein	*	Ef_11-9295564_02791	*	Ef_32605238_02782	*	Ef_9150823H_02860	Ef_aesops12030_02937	Ef_aesops12035_02892	Ef_aesops12037_02888	Ef_aesops12038_02896	Ef_aesops12041_02911	Ef_aesops12057_02797	Ef_aesops12062_02893	Ef_aesops13004_02840	Ef_aesops13028_02837	*	Ef_aesops13034_02927	Ef_aus0002_01807	Ef_aus0003_01862	aus0004_chr_p1-3.fna_00874 aus0004_chr_p1-3.fna_00302	Ef_aus0005_02555	Ef_aus0006_01604	Ef_aus0007_01677	*	*	Ef_aus0012_01705	Ef_aus0014_01157	Ef_aus0015_01624	Ef_aus0016_01522	Ef_aus0019_02576	Ef_aus0021_01676	Ef_aus0023_01516	*	*	*	Ef_aus0031_01541	Ef_aus0038_01488	Ef_aus0041_03138	*	*	Ef_aus0053_02926	*	*	*	Ef_aus0078_03051	Ef_aus0080_02574	Ef_aus0084_02638
Ef_aus0233_p1	659	ISEf1 transposase	Ef_04112313871_02974	Ef_11-9295564_02809	Ef_11282884_02842	Ef_32605238_02814	Ef_524685928_03092	Ef_9150823H_02948	Ef_aesops12030_02955	Ef_aesops12035_02907	Ef_aesops12037_02908	Ef_aesops12038_02916	Ef_aesops12041_02930	Ef_aesops12057_02815	Ef_aesops12062_02912	Ef_aesops13004_02959	Ef_aesops13028_02863	Ef_aesops13032_02829	*	*	Ef_aus0003_02825	aus0004_chr_p1-3.fna_02014 aus0004_chr_p1-3.fna_01827 aus0004_chr_p1-3.fna_01271 aus0004_chr_p1-3.fna_01153	*	*	Ef_aus0007_02310	Ef_aus0009_02746	Ef_aus0010_02707	Ef_aus0012_02851	Ef_aus0014_00768	Ef_aus0015_02658	Ef_aus0016_00971	*	Ef_aus0021_02947	Ef_aus0023_02707	Ef_aus0025_02911	Ef_aus0026_02104	Ef_aus0029_03153	Ef_aus0031_02803	Ef_aus0038_02696	*	*	*	*	Ef_aus0055_03137	*	*	Ef_aus0078_03077	Ef_aus0080_02708	*
Ef_aus0233_p1	2950	phage integrase family protein	*	Ef_11-9295564_02789	*	Ef_32605238_02784	*	Ef_9150823H_02852	Ef_aesops12030_02935	Ef_aesops12035_02889	Ef_aesops12037_02886	Ef_aesops12038_02894	Ef_aesops12041_02909	Ef_aesops12057_02795	Ef_aesops12062_02891	Ef_aesops13004_02844	Ef_aesops13028_02835	Ef_aesops13032_02795	Ef_aesops13034_02925	Ef_aus0002_02664	*	*	Ef_aus0005_02440	Ef_aus0006_02843	Ef_aus0007_02805	Ef_aus0009_02711	Ef_aus0010_02548	Ef_aus0012_02832	*	Ef_aus0015_02677	Ef_aus0016_02711	Ef_aus0019_02685	Ef_aus0021_02934	*	Ef_aus0025_02890	Ef_aus0026_02936	Ef_aus0029_02194	*	*	Ef_aus0041_02943	Ef_aus0043_02157	Ef_aus0045_02838	Ef_aus0053_02779	Ef_aus0055_02269	Ef_aus0065_02593	Ef_aus0070_02957	Ef_aus0078_02281	Ef_aus0080_02690	Ef_aus0084_02815
Ef_aus0233_p1	2951	hypothetical protein	*	Ef_11-9295564_02790	*	Ef_32605238_02785	*	Ef_9150823H_02853	Ef_aesops12030_02936	Ef_aesops12035_02890	Ef_aesops12037_02887	Ef_aesops12038_02895	Ef_aesops12041_02910	Ef_aesops12057_02796	Ef_aesops12062_02892	*	Ef_aesops13028_02836	Ef_aesops13032_02796	Ef_aesops13034_02926	*	*	*	*	Ef_aus0006_02844	Ef_aus0007_02806	*	*	Ef_aus0012_02833	*	*	Ef_aus0016_02712	Ef_aus0019_02686	Ef_aus0021_02933	*	Ef_aus0025_02891	Ef_aus0026_02935	*	*	*	Ef_aus0041_02942	Ef_aus0043_02156	Ef_aus0045_02837	Ef_aus0053_02778	*	Ef_aus0065_02594	Ef_aus0070_02956	*	Ef_aus0080_02689	*
Ef_aus0233_p1	3387	ISEfm1 transposase	*	*	Ef_11282884_02848	*	*	*	*	Ef_aesops12035_02915	*	*	*	*	*	*	*	*	*	*	*	aus0004_chr_p1-3.fna_02488 aus0004_chr_p1-3.fna_02012 aus0004_chr_p1-3.fna_00289	Ef_aus0005_00307	*	*	*	*	*	*	*	*	*	*	*	*	*	*	*	*	*	*	*	*	*	*	*	*	Ef_aus0080_02715	Ef_aus0084_02818
Ef_aus0233_p1	3339	hypothetical protein	*	*	*	*	*	*	*	*	*	*	*	Ef_aesops12057_02794	Ef_aesops12062_02921	*	Ef_aesops13028_02872	Ef_aesops13032_02837	*	Ef_aus0002_02700	Ef_aus0003_02819	*	*	Ef_aus0006_02884	Ef_aus0007_02834	*	*	Ef_aus0012_02862	*	*	*	Ef_aus0019_02739	*	*	*	*	*	*	*	Ef_aus0041_03113	*	Ef_aus0045_02986	Ef_aus0053_02860	*	Ef_aus0065_02710	Ef_aus0070_03149	*	*	*
Ef_aus0233_p1	2467	ISEf1 transposase	*	*	*	*	*	*	*	*	*	*	*	*	*	*	*	*	*	*	*	aus0004_chr_p1-3.fna_01791	*	*	*	*	*	*	*	*	*	*	*	*	*	*	*	*	*	*	*	*	*	*	*	*	*	*	*
Ef_aus0233_p1	2191	ISEfa8 transposase	Ef_04112313871_02971	Ef_11-9295564_02813 Ef_11-9295564_02811 Ef_11-9295564_02769 Ef_11-9295564_01757	Ef_11282884_02845	Ef_32605238_02846	Ef_524685928_03096	Ef_9150823H_03062	Ef_aesops12030_02930 Ef_aesops12030_02912 Ef_aesops12030_01892	Ef_aesops12035_02884 Ef_aesops12035_02821	Ef_aesops12037_02922	Ef_aesops12038_02931	Ef_aesops12041_02944 Ef_aesops12041_02906	Ef_aesops12057_02793 Ef_aesops12057_02778 Ef_aesops12057_01591	Ef_aesops12062_02927	Ef_aesops13004_01647	Ef_aesops13028_02879	Ef_aesops13032_02834	Ef_aesops13034_02966 Ef_aesops13034_02918 Ef_aesops13034_01877	*	Ef_aus0003_02837	aus0004_chr_p1-3.fna_01435 aus0004_chr_p1-3.fna_00854	*	*	*	Ef_aus0009_02737	*	*	Ef_aus0014_02756	Ef_aus0015_00452	Ef_aus0016_02749	*	Ef_aus0021_02951	Ef_aus0023_02708	Ef_aus0025_02805	Ef_aus0026_02969 Ef_aus0026_02966 Ef_aus0026_02938	Ef_aus0029_03109	Ef_aus0031_02792	Ef_aus0038_02674	Ef_aus0041_03046	Ef_aus0043_02859	Ef_aus0045_02942	Ef_aus0053_02859	Ef_aus0055_03100	*	Ef_aus0070_03087	Ef_aus0078_03027	Ef_aus0080_02684 Ef_aus0080_02327	Ef_aus0084_02821 Ef_aus0084_02775
Ef_aus0233_p1	2190	ISEfa8 transposase	Ef_04112313871_02970	*	*	*	*	*	Ef_aesops12030_02715	Ef_aesops12035_02778	*	*	Ef_aesops12041_02808	Ef_aesops12057_02820	*	Ef_aesops13004_01646	*	*	Ef_aesops13034_02854	*	Ef_aus0003_02742 Ef_aus0003_02704 Ef_aus0003_01941	aus0004_chr_p1-3.fna_01436 aus0004_chr_p1-3.fna_00853	*	*	*	Ef_aus0009_02738	Ef_aus0010_02712	*	*	Ef_aus0015_00451	*	*	*	*	Ef_aus0025_02806	*	*	Ef_aus0031_02791	Ef_aus0038_02673	*	*	*	*	*	*	*	*	*	*
Ef_aus0233_p1	2953	hypothetical protein	Ef_04112313871_02963	Ef_11-9295564_02771	Ef_11282884_02833	Ef_32605238_02793	Ef_524685928_03087	Ef_9150823H_02877	Ef_aesops12030_02914	Ef_aesops12035_02886	Ef_aesops12037_02898	Ef_aesops12038_02905	Ef_aesops12041_02908	Ef_aesops12057_02780	Ef_aesops12062_02901	*	Ef_aesops13028_02851	Ef_aesops13032_02820	Ef_aesops13034_02920	Ef_aus0002_02676	*	*	*	Ef_aus0006_02846	Ef_aus0007_02840	*	*	Ef_aus0012_02835	Ef_aus0014_02747	*	Ef_aus0016_02731	Ef_aus0019_02706	Ef_aus0021_02942	*	Ef_aus0025_02901	Ef_aus0026_02940	Ef_aus0029_03107	*	*	Ef_aus0041_03044	Ef_aus0043_02838	Ef_aus0045_02940	Ef_aus0053_02881	Ef_aus0055_03098	Ef_aus0065_02686	Ef_aus0070_03085	Ef_aus0078_03025	Ef_aus0080_02686	Ef_aus0084_02777
Ef_aus0233_p1	2954	thioredoxin family protein	Ef_04112313871_02962	Ef_11-9295564_02770	Ef_11282884_02832	Ef_32605238_02792	Ef_524685928_03086	Ef_9150823H_02878	Ef_aesops12030_02913	Ef_aesops12035_02885	Ef_aesops12037_02897	Ef_aesops12038_02904	Ef_aesops12041_02907	Ef_aesops12057_02779	Ef_aesops12062_02902	*	Ef_aesops13028_02850	Ef_aesops13032_02821	Ef_aesops13034_02919	Ef_aus0002_02677	*	*	*	Ef_aus0006_02845	*	*	*	Ef_aus0012_02834	Ef_aus0014_02746	*	Ef_aus0016_02730	Ef_aus0019_02707	Ef_aus0021_02941	*	Ef_aus0025_02900	Ef_aus0026_02939	Ef_aus0029_03108	*	*	Ef_aus0041_03045	Ef_aus0043_02837	Ef_aus0045_02941	*	Ef_aus0055_03099	Ef_aus0065_02687	Ef_aus0070_03086	Ef_aus0078_03026	Ef_aus0080_02685	Ef_aus0084_02776
Ef_aus0233_p1	2191	ISEfa8 transposase	Ef_04112313871_02971	Ef_11-9295564_02813 Ef_11-9295564_02811 Ef_11-9295564_02769 Ef_11-9295564_01757	Ef_11282884_02845	Ef_32605238_02846	Ef_524685928_03096	Ef_9150823H_03062	Ef_aesops12030_02930 Ef_aesops12030_02912 Ef_aesops12030_01892	Ef_aesops12035_02884 Ef_aesops12035_02821	Ef_aesops12037_02922	Ef_aesops12038_02931	Ef_aesops12041_02944 Ef_aesops12041_02906	Ef_aesops12057_02793 Ef_aesops12057_02778 Ef_aesops12057_01591	Ef_aesops12062_02927	Ef_aesops13004_01647	Ef_aesops13028_02879	Ef_aesops13032_02834	Ef_aesops13034_02966 Ef_aesops13034_02918 Ef_aesops13034_01877	*	Ef_aus0003_02837	aus0004_chr_p1-3.fna_01435 aus0004_chr_p1-3.fna_00854	*	*	*	Ef_aus0009_02737	*	*	Ef_aus0014_02756	Ef_aus0015_00452	Ef_aus0016_02749	*	Ef_aus0021_02951	Ef_aus0023_02708	Ef_aus0025_02805	Ef_aus0026_02969 Ef_aus0026_02966 Ef_aus0026_02938	Ef_aus0029_03109	Ef_aus0031_02792	Ef_aus0038_02674	Ef_aus0041_03046	Ef_aus0043_02859	Ef_aus0045_02942	Ef_aus0053_02859	Ef_aus0055_03100	*	Ef_aus0070_03087	Ef_aus0078_03027	Ef_aus0080_02684 Ef_aus0080_02327	Ef_aus0084_02821 Ef_aus0084_02775
Ef_aus0233_p1	2190	ISEfa8 transposase	Ef_04112313871_02970	*	*	*	*	*	Ef_aesops12030_02715	Ef_aesops12035_02778	*	*	Ef_aesops12041_02808	Ef_aesops12057_02820	*	Ef_aesops13004_01646	*	*	Ef_aesops13034_02854	*	Ef_aus0003_02742 Ef_aus0003_02704 Ef_aus0003_01941	aus0004_chr_p1-3.fna_01436 aus0004_chr_p1-3.fna_00853	*	*	*	Ef_aus0009_02738	Ef_aus0010_02712	*	*	Ef_aus0015_00451	*	*	*	*	Ef_aus0025_02806	*	*	Ef_aus0031_02791	Ef_aus0038_02673	*	*	*	*	*	*	*	*	*	*
Ef_aus0233_p1	3681	efflux ABC transporter permease protein	*	Ef_11-9295564_02732	*	*	Ef_524685928_02972	*	Ef_aesops12030_02847	*	Ef_aesops12037_02787	Ef_aesops12038_02791	Ef_aesops12041_02792	Ef_aesops12057_02740	*	*	*	Ef_aesops13032_02755	Ef_aesops13034_02827	Ef_aus0002_02584	Ef_aus0003_02743	*	*	Ef_aus0006_02732	Ef_aus0007_02724	*	*	Ef_aus0012_02749	Ef_aus0014_02700	*	Ef_aus0016_02597	Ef_aus0019_02603	Ef_aus0021_02821	*	Ef_aus0025_02884	Ef_aus0026_02849	Ef_aus0029_03003	*	*	Ef_aus0041_02950	Ef_aus0043_02789	Ef_aus0045_02845	Ef_aus0053_02744	Ef_aus0055_03007	Ef_aus0065_02569	Ef_aus0070_02959	Ef_aus0078_02912	Ef_aus0080_02595	Ef_aus0084_02673
Ef_aus0233_p1	2942	ABC transporter ATP-binding protein	Ef_04112313871_02893	Ef_11-9295564_02733	Ef_11282884_02791	Ef_32605238_02720	Ef_524685928_02973	Ef_9150823H_02817	Ef_aesops12030_02848	Ef_aesops12035_02848	Ef_aesops12037_02788	Ef_aesops12038_02792	Ef_aesops12041_02793	Ef_aesops12057_02741	Ef_aesops12062_02851	*	Ef_aesops13028_02809	Ef_aesops13032_02756	Ef_aesops13034_02828	Ef_aus0002_02585	Ef_aus0003_02744	*	*	Ef_aus0006_02733	Ef_aus0007_02725	*	*	Ef_aus0012_02750	Ef_aus0014_02701	*	Ef_aus0016_02598	Ef_aus0019_02604	Ef_aus0021_02822	*	*	Ef_aus0026_02850	Ef_aus0029_03004	*	Ef_aus0038_02725	Ef_aus0041_02951	Ef_aus0043_02790	Ef_aus0045_02846	Ef_aus0053_02745	Ef_aus0055_03008	Ef_aus0065_02570	Ef_aus0070_02960	Ef_aus0078_02913	Ef_aus0080_02596	Ef_aus0084_02674
Ef_aus0233_p1	2943	efflux ABC transporter permease protein	Ef_04112313871_02892	Ef_11-9295564_02734	Ef_11282884_02790	Ef_32605238_02721	Ef_524685928_02974	Ef_9150823H_02818	Ef_aesops12030_02849	Ef_aesops12035_02847	Ef_aesops12037_02789	Ef_aesops12038_02793	Ef_aesops12041_02794	Ef_aesops12057_02742	Ef_aesops12062_02852	*	Ef_aesops13028_02810	Ef_aesops13032_02757	Ef_aesops13034_02829	Ef_aus0002_02586	Ef_aus0003_02745	*	*	Ef_aus0006_02734	Ef_aus0007_02726	*	*	Ef_aus0012_02751	Ef_aus0014_02702	*	Ef_aus0016_02599	Ef_aus0019_02605	Ef_aus0021_02823	*	Ef_aus0025_02894	Ef_aus0026_02851	Ef_aus0029_03005	*	*	Ef_aus0041_02952	Ef_aus0043_02791	Ef_aus0045_02847	Ef_aus0053_02746	Ef_aus0055_03009	Ef_aus0065_02571	Ef_aus0070_02961	Ef_aus0078_02914	Ef_aus0080_02597	Ef_aus0084_02675
Ef_aus0233_p1	2955	ISEfa7 transposase	*	Ef_11-9295564_02800	*	Ef_32605238_02798	*	Ef_9150823H_02884	*	*	*	*	*	*	*	Ef_aesops13004_02956	Ef_aesops13028_02853	*	*	*	*	aus0004_chr_p1-3.fna_02756 aus0004_chr_p1-3.fna_01789 aus0004_chr_p1-3.fna_00582	Ef_aus0005_02460	*	*	*	*	*	*	*	*	*	*	*	*	*	*	Ef_aus0031_02798	Ef_aus0038_02681	*	*	*	*	*	*	*	*	*	*
Ef_aus0233_p1	2888	Pyruvate formate-lyase 1-activating enzyme	Ef_04112313871_02650	Ef_11-9295564_02446	Ef_11282884_02485	Ef_32605238_02429	Ef_524685928_02603	Ef_9150823H_02487	Ef_aesops12030_02568	Ef_aesops12035_02552	Ef_aesops12037_02560	Ef_aesops12038_02553	Ef_aesops12041_02528	Ef_aesops12057_02569	Ef_aesops12062_02570	*	Ef_aesops13028_02505	Ef_aesops13032_02600	Ef_aesops13034_02477	Ef_aus0002_02147	Ef_aus0003_02569	*	*	Ef_aus0006_02256	Ef_aus0007_02239	*	*	Ef_aus0012_02280	Ef_aus0014_02368	*	Ef_aus0016_02214	Ef_aus0019_02219	Ef_aus0021_02608	*	Ef_aus0025_02545	Ef_aus0026_02499	Ef_aus0029_02677	*	*	Ef_aus0041_02584	Ef_aus0043_02473	Ef_aus0045_02501	Ef_aus0053_02430	Ef_aus0055_02705	Ef_aus0065_02253	Ef_aus0070_02587	Ef_aus0078_02614	Ef_aus0080_02541	Ef_aus0084_02581
Ef_aus0233_p1	2889	hypothetical protein	Ef_04112313871_02649	Ef_11-9295564_02447	Ef_11282884_02484	Ef_32605238_02428	Ef_524685928_02602	Ef_9150823H_02488	Ef_aesops12030_02569	Ef_aesops12035_02551	Ef_aesops12037_02561	Ef_aesops12038_02554	Ef_aesops12041_02529	Ef_aesops12057_02570	Ef_aesops12062_02571	*	Ef_aesops13028_02506	Ef_aesops13032_02599	Ef_aesops13034_02476	Ef_aus0002_02148	Ef_aus0003_02570	*	*	Ef_aus0006_02257	Ef_aus0007_02240	*	*	Ef_aus0012_02281	Ef_aus0014_02369	*	Ef_aus0016_02215	Ef_aus0019_02218	Ef_aus0021_02609	*	Ef_aus0025_02546	Ef_aus0026_02500	Ef_aus0029_02678	*	*	Ef_aus0041_02585	Ef_aus0043_02474	Ef_aus0045_02502	Ef_aus0053_02431	Ef_aus0055_02706	Ef_aus0065_02252	Ef_aus0070_02588	Ef_aus0078_02615	Ef_aus0080_02540	Ef_aus0084_02580
Ef_aus0233_p1	2890	hydrolase	Ef_04112313871_02648	Ef_11-9295564_02448	Ef_11282884_02483	Ef_32605238_02427	Ef_524685928_02601	Ef_9150823H_02489	Ef_aesops12030_02570	Ef_aesops12035_02550	Ef_aesops12037_02562	Ef_aesops12038_02555	Ef_aesops12041_02530	Ef_aesops12057_02571	Ef_aesops12062_02572	*	Ef_aesops13028_02507	Ef_aesops13032_02598	Ef_aesops13034_02475	Ef_aus0002_02149	Ef_aus0003_02571	*	*	Ef_aus0006_02258	Ef_aus0007_02241	*	*	Ef_aus0012_02282	Ef_aus0014_02370	*	Ef_aus0016_02216	Ef_aus0019_02217	Ef_aus0021_02610	*	Ef_aus0025_02547	Ef_aus0026_02501	Ef_aus0029_02679	*	*	Ef_aus0041_02586	Ef_aus0043_02475	Ef_aus0045_02503	Ef_aus0053_02432	Ef_aus0055_02707	Ef_aus0065_02251	Ef_aus0070_02589	Ef_aus0078_02616	Ef_aus0080_02539	Ef_aus0084_02579
Ef_aus0233_p1	2891	histidinol phosphatase	Ef_04112313871_02647	Ef_11-9295564_02449	Ef_11282884_02482	Ef_32605238_02426	Ef_524685928_02600	Ef_9150823H_02490	Ef_aesops12030_02571	Ef_aesops12035_02549	Ef_aesops12037_02563	Ef_aesops12038_02556	Ef_aesops12041_02531	Ef_aesops12057_02572	Ef_aesops12062_02573	*	Ef_aesops13028_02508	Ef_aesops13032_02597	Ef_aesops13034_02474	Ef_aus0002_02150	Ef_aus0003_02572	*	*	Ef_aus0006_02259	Ef_aus0007_02242	*	*	Ef_aus0012_02283	Ef_aus0014_02371	*	Ef_aus0016_02217	Ef_aus0019_02216	Ef_aus0021_02611	*	Ef_aus0025_02548	Ef_aus0026_02502	Ef_aus0029_02680	*	*	Ef_aus0041_02587	Ef_aus0043_02476	Ef_aus0045_02504	Ef_aus0053_02433	Ef_aus0055_02708	Ef_aus0065_02250	Ef_aus0070_02590	Ef_aus0078_02617	Ef_aus0080_02538	Ef_aus0084_02578
Ef_aus0233_p1	2892	extracellular solute-binding protein family 1	Ef_04112313871_02646	Ef_11-9295564_02450	Ef_11282884_02481	Ef_32605238_02425	Ef_524685928_02599	Ef_9150823H_02491	Ef_aesops12030_02572	Ef_aesops12035_02548	Ef_aesops12037_02564	Ef_aesops12038_02557	Ef_aesops12041_02532	Ef_aesops12057_02573	Ef_aesops12062_02574	*	Ef_aesops13028_02509	Ef_aesops13032_02596	Ef_aesops13034_02473	Ef_aus0002_02151	Ef_aus0003_02573	*	*	Ef_aus0006_02260	Ef_aus0007_02243	*	*	Ef_aus0012_02284	Ef_aus0014_02372	*	Ef_aus0016_02218	Ef_aus0019_02215	Ef_aus0021_02612	*	Ef_aus0025_02549	Ef_aus0026_02503	Ef_aus0029_02681	*	*	Ef_aus0041_02588	Ef_aus0043_02477	Ef_aus0045_02505	Ef_aus0053_02434	Ef_aus0055_02709	Ef_aus0065_02249	Ef_aus0070_02591	Ef_aus0078_02618	Ef_aus0080_02537	Ef_aus0084_02577
Ef_aus0233_p1	2893	Type I phosphodiesterase / nucleotide pyrophosphatase	Ef_04112313871_02645	Ef_11-9295564_02451	Ef_11282884_02480	Ef_32605238_02424	Ef_524685928_02598	Ef_9150823H_02492	Ef_aesops12030_02573	Ef_aesops12035_02547	Ef_aesops12037_02565	Ef_aesops12038_02558	Ef_aesops12041_02533	Ef_aesops12057_02574	Ef_aesops12062_02575	*	Ef_aesops13028_02510	Ef_aesops13032_02595	Ef_aesops13034_02472	Ef_aus0002_02152	Ef_aus0003_02574	*	*	Ef_aus0006_02261	Ef_aus0007_02244	*	*	Ef_aus0012_02285	Ef_aus0014_02373	*	Ef_aus0016_02219	Ef_aus0019_02214	Ef_aus0021_02613	*	Ef_aus0025_02550	Ef_aus0026_02504	Ef_aus0029_02682	*	*	Ef_aus0041_02589	Ef_aus0043_02478	Ef_aus0045_02506	Ef_aus0053_02435	Ef_aus0055_02710	Ef_aus0065_02248	Ef_aus0070_02592	Ef_aus0078_02619	Ef_aus0080_02536	Ef_aus0084_02576
Ef_aus0233_p1	2894	ABC transporter permease protein	Ef_04112313871_02644	Ef_11-9295564_02452	Ef_11282884_02479	Ef_32605238_02423	Ef_524685928_02597	Ef_9150823H_02493	Ef_aesops12030_02574	Ef_aesops12035_02546	Ef_aesops12037_02566	Ef_aesops12038_02559	Ef_aesops12041_02534	Ef_aesops12057_02575	Ef_aesops12062_02576	*	Ef_aesops13028_02511	Ef_aesops13032_02594	Ef_aesops13034_02471	Ef_aus0002_02153	Ef_aus0003_02575	*	*	Ef_aus0006_02262	Ef_aus0007_02245	*	*	Ef_aus0012_02286	Ef_aus0014_02374	*	Ef_aus0016_02220	Ef_aus0019_02213	Ef_aus0021_02614	*	Ef_aus0025_02551	Ef_aus0026_02505	Ef_aus0029_02683	*	*	Ef_aus0041_02590	Ef_aus0043_02479	Ef_aus0045_02507	Ef_aus0053_02436	Ef_aus0055_02711	Ef_aus0065_02247	Ef_aus0070_02593	Ef_aus0078_02620	Ef_aus0080_02535	Ef_aus0084_02575
Ef_aus0233_p1	2895	ABC transporter permease protein	Ef_04112313871_02643	Ef_11-9295564_02453	Ef_11282884_02478	Ef_32605238_02422	Ef_524685928_02596	Ef_9150823H_02494	Ef_aesops12030_02575	Ef_aesops12035_02545	Ef_aesops12037_02567	Ef_aesops12038_02560	Ef_aesops12041_02535	Ef_aesops12057_02576	Ef_aesops12062_02577	*	Ef_aesops13028_02512	Ef_aesops13032_02593	Ef_aesops13034_02470	Ef_aus0002_02154	Ef_aus0003_02576	*	*	Ef_aus0006_02263	Ef_aus0007_02246	*	*	Ef_aus0012_02287	Ef_aus0014_02375	*	Ef_aus0016_02221	Ef_aus0019_02212	Ef_aus0021_02615	*	Ef_aus0025_02552	Ef_aus0026_02506	Ef_aus0029_02684	*	*	Ef_aus0041_02591	Ef_aus0043_02480	Ef_aus0045_02508	Ef_aus0053_02437	Ef_aus0055_02712	Ef_aus0065_02246	Ef_aus0070_02594	Ef_aus0078_02621	Ef_aus0080_02501	Ef_aus0084_02548
Ef_aus0233_p1	2896	ABC transport system ATP-binding protein	Ef_04112313871_02642	Ef_11-9295564_02454	Ef_11282884_02477	Ef_32605238_02421	Ef_524685928_02595	Ef_9150823H_02495	Ef_aesops12030_02576	Ef_aesops12035_02544	Ef_aesops12037_02568	Ef_aesops12038_02561	Ef_aesops12041_02536	Ef_aesops12057_02577	Ef_aesops12062_02578	*	Ef_aesops13028_02513	Ef_aesops13032_02592	Ef_aesops13034_02469	Ef_aus0002_02155	Ef_aus0003_02577	*	*	Ef_aus0006_02264	Ef_aus0007_02247	*	*	Ef_aus0012_02288	Ef_aus0014_02376	*	Ef_aus0016_02222	Ef_aus0019_02211	Ef_aus0021_02616	*	Ef_aus0025_02553	Ef_aus0026_02507	Ef_aus0029_02685	*	*	Ef_aus0041_02592	Ef_aus0043_02481	Ef_aus0045_02509	Ef_aus0053_02438	Ef_aus0055_02713	Ef_aus0065_02245	Ef_aus0070_02595	Ef_aus0078_02622	Ef_aus0080_02500	Ef_aus0084_02547
Ef_aus0233_p1	2897	ISL3 family transposase	Ef_04112313871_02641	Ef_11-9295564_02455	Ef_11282884_02476	Ef_32605238_02420	Ef_524685928_02594	Ef_9150823H_02496	Ef_aesops12030_02577	Ef_aesops12035_02543	Ef_aesops12037_02569	Ef_aesops12038_02562	Ef_aesops12041_02537	Ef_aesops12057_02578	Ef_aesops12062_02579	*	Ef_aesops13028_02514	Ef_aesops13032_02591	Ef_aesops13034_02468	Ef_aus0002_02156	Ef_aus0003_02578	*	*	Ef_aus0006_02265	Ef_aus0007_02248	*	*	Ef_aus0012_02289	Ef_aus0014_02377	*	Ef_aus0016_02223	Ef_aus0019_02210	Ef_aus0021_02617	*	Ef_aus0025_02554	Ef_aus0026_02508	Ef_aus0029_02686	*	*	Ef_aus0041_02593	Ef_aus0043_02482	Ef_aus0045_02510	Ef_aus0053_02439	Ef_aus0055_02714	Ef_aus0065_02244	Ef_aus0070_02596	Ef_aus0078_02623	Ef_aus0080_02499	Ef_aus0084_02546
Ef_aus0233_p1	2898	ISL3 family transposase	Ef_04112313871_02640	Ef_11-9295564_02456	Ef_11282884_02475	Ef_32605238_02419	Ef_524685928_02593	Ef_9150823H_02497	Ef_aesops12030_02578	Ef_aesops12035_02542	Ef_aesops12037_02570	Ef_aesops12038_02563	Ef_aesops12041_02538	Ef_aesops12057_02579	Ef_aesops12062_02580	*	Ef_aesops13028_02515	Ef_aesops13032_02590	Ef_aesops13034_02467	Ef_aus0002_02157	Ef_aus0003_02579	*	*	Ef_aus0006_02266	Ef_aus0007_02249	*	*	Ef_aus0012_02290	Ef_aus0014_02378	*	Ef_aus0016_02224	Ef_aus0019_02209	Ef_aus0021_02618	*	Ef_aus0025_02555	Ef_aus0026_02509	Ef_aus0029_02687	*	*	Ef_aus0041_02594	Ef_aus0043_02483	Ef_aus0045_02511	Ef_aus0053_02440	Ef_aus0055_02715	Ef_aus0065_02243	Ef_aus0070_02597	Ef_aus0078_02624	Ef_aus0080_02498	Ef_aus0084_02545
Ef_aus0233_p1	2899	cysteine desulfurase Csd_1	Ef_04112313871_02639	Ef_11-9295564_02457	Ef_11282884_02474	Ef_32605238_02418	Ef_524685928_02592	Ef_9150823H_02498	Ef_aesops12030_02579	Ef_aesops12035_02541	Ef_aesops12037_02571	Ef_aesops12038_02564	Ef_aesops12041_02539	Ef_aesops12057_02580	Ef_aesops12062_02581	*	Ef_aesops13028_02516	Ef_aesops13032_02589	Ef_aesops13034_02466	Ef_aus0002_02159	Ef_aus0003_02580	*	*	Ef_aus0006_02267	Ef_aus0007_02250	*	*	Ef_aus0012_02291	Ef_aus0014_02379	*	Ef_aus0016_02226	Ef_aus0019_02208	Ef_aus0021_02619	*	Ef_aus0025_02556	Ef_aus0026_02510	Ef_aus0029_02689	*	*	Ef_aus0041_02595	Ef_aus0043_02484	Ef_aus0045_02512	Ef_aus0053_02442	Ef_aus0055_02717	Ef_aus0065_02242	Ef_aus0070_02598	Ef_aus0078_02625	Ef_aus0080_02497	Ef_aus0084_02544
Ef_aus0233_p1	2900	DNA-binding response regulator	*	Ef_11-9295564_02458	Ef_11282884_02472	*	Ef_524685928_02590	Ef_9150823H_02499	*	Ef_aesops12035_02540	Ef_aesops12037_02572	*	Ef_aesops12041_02540	Ef_aesops12057_02581	Ef_aesops12062_02582	*	*	Ef_aesops13032_02588	Ef_aesops13034_02465	Ef_aus0002_02160	Ef_aus0003_02581	*	*	Ef_aus0006_02269	Ef_aus0007_02252	Ef_aus0009_02764	*	Ef_aus0012_02293	Ef_aus0014_02381	*	Ef_aus0016_02228	Ef_aus0019_02207	Ef_aus0021_02621	*	Ef_aus0025_02558	Ef_aus0026_02512	Ef_aus0029_02690	*	*	Ef_aus0041_02596	Ef_aus0043_02485	Ef_aus0045_02513	Ef_aus0053_02443	Ef_aus0055_02718	Ef_aus0065_02241	Ef_aus0070_02599	Ef_aus0078_02626	Ef_aus0080_02495	Ef_aus0084_02542
Ef_aus0233_p1	3147	Heme sensor protein HssS	*	*	*	*	*	*	*	*	*	*	*	*	*	*	*	*	*	Ef_aus0002_02161	Ef_aus0003_02582	*	*	Ef_aus0006_02270	Ef_aus0007_02253	*	*	Ef_aus0012_02294	*	*	Ef_aus0016_02229	Ef_aus0019_02206	Ef_aus0021_02622	*	*	Ef_aus0026_02513	Ef_aus0029_02691	*	*	Ef_aus0041_02597	*	Ef_aus0045_02514	Ef_aus0053_02444	Ef_aus0055_02719	Ef_aus0065_02240	Ef_aus0070_02600	Ef_aus0078_02627	*	*
Ef_aus0233_p1	2905	Transposase	Ef_04112313871_02984 Ef_04112313871_02773 Ef_04112313871_02576 Ef_04112313871_02568 Ef_04112313871_02521 Ef_04112313871_00725	Ef_11-9295564_02748 Ef_11-9295564_02648 Ef_11-9295564_02594	Ef_11282884_02386 Ef_11282884_02363 Ef_11282884_00888	Ef_32605238_02495	Ef_524685928_02923 Ef_524685928_02996 Ef_524685928_02893	Ef_9150823H_02511 Ef_9150823H_03063 Ef_9150823H_02703	Ef_aesops12030_02705	Ef_aesops12035_02840 Ef_aesops12035_02826 Ef_aesops12035_02517	Ef_aesops12037_02870 Ef_aesops12037_02748	Ef_aesops12038_02552	Ef_aesops12041_02940 Ef_aesops12041_02867 Ef_aesops12041_02861 Ef_aesops12041_02517	Ef_aesops12057_02107 Ef_aesops12057_02101 Ef_aesops12057_02096 Ef_aesops12057_02092 Ef_aesops12057_02087 Ef_aesops12057_02083 Ef_aesops12057_02076 Ef_aesops12057_02072	Ef_aesops12062_02925 Ef_aesops12062_02861 Ef_aesops12062_02541	Ef_aesops13004_02973	*	Ef_aesops13032_02712 Ef_aesops13032_02677 Ef_aesops13032_02673 Ef_aesops13032_02667	Ef_aesops13034_02942 Ef_aesops13034_02884 Ef_aesops13034_02448	*	Ef_aus0003_02722	*	*	*	*	*	Ef_aus0010_02727	*	*	Ef_aus0015_02672	*	*	*	Ef_aus0023_02719	*	*	*	Ef_aus0031_02813	Ef_aus0038_02709	*	*	*	*	*	*	*	*	*	*
Ef_aus0233_p1	2919	hypothetical protein	Ef_04112313871_02517	Ef_11-9295564_02747	Ef_11282884_02359	Ef_32605238_02496	Ef_524685928_02889	Ef_9150823H_02702	Ef_aesops12030_02868	Ef_aesops12035_02516	Ef_aesops12037_02547	Ef_aesops12038_02551	Ef_aesops12041_02516	Ef_aesops12057_02691	Ef_aesops12062_02540	*	Ef_aesops13028_02793	Ef_aesops13032_02708	Ef_aesops13034_02449	Ef_aus0002_02705	*	*	*	*	*	*	*	*	*	*	Ef_aus0016_02129	*	Ef_aus0021_02676	*	Ef_aus0025_02726	Ef_aus0026_02582	Ef_aus0029_02904	Ef_aus0031_02686	*	Ef_aus0041_02830	Ef_aus0043_02727	Ef_aus0045_02664	Ef_aus0053_02649	Ef_aus0055_02925	Ef_aus0065_02473	Ef_aus0070_02787	Ef_aus0078_02818	Ef_aus0080_02338	Ef_aus0084_02303
Ef_aus0233_p1	2918	resolvase protein	Ef_04112313871_02828	Ef_11-9295564_02746	Ef_11282884_02358	Ef_32605238_02497	Ef_524685928_02963	Ef_9150823H_02701	Ef_aesops12030_02867	Ef_aesops12035_02515	Ef_aesops12037_02546	Ef_aesops12038_02550	Ef_aesops12041_02515	Ef_aesops12057_02690	Ef_aesops12062_02539	*	Ef_aesops13028_02794	Ef_aesops13032_02707	Ef_aesops13034_02450	Ef_aus0002_02826	*	*	*	*	*	*	*	*	*	*	Ef_aus0016_02130	*	Ef_aus0021_02677	*	Ef_aus0025_02725	Ef_aus0026_02581	Ef_aus0029_02905	Ef_aus0031_02687	*	Ef_aus0041_02831	Ef_aus0043_02726	Ef_aus0045_02932	Ef_aus0053_02650	Ef_aus0055_02926	Ef_aus0065_02474	Ef_aus0070_03067	Ef_aus0078_02819	Ef_aus0080_02339	Ef_aus0084_02302
Ef_aus0233_p1	2917	hypothetical protein	Ef_04112313871_02829	Ef_11-9295564_02745	Ef_11282884_02357	Ef_32605238_02498	Ef_524685928_02962	Ef_9150823H_02700	Ef_aesops12030_02866	Ef_aesops12035_02514	Ef_aesops12037_02545	Ef_aesops12038_02549	Ef_aesops12041_02514	Ef_aesops12057_02689	Ef_aesops12062_02538	*	Ef_aesops13028_02795	Ef_aesops13032_02706	Ef_aesops13034_02451	Ef_aus0002_02831	*	*	*	*	*	*	*	*	*	*	Ef_aus0016_02131	*	Ef_aus0021_02678	*	Ef_aus0025_02724	Ef_aus0026_02580	Ef_aus0029_02906	Ef_aus0031_02688	*	Ef_aus0041_02832	Ef_aus0043_02725	Ef_aus0045_02933	Ef_aus0053_02651	Ef_aus0055_02927	Ef_aus0065_02475	Ef_aus0070_03068	Ef_aus0078_02820	Ef_aus0080_02340	Ef_aus0084_02301
Ef_aus0233_p1	2916	hypothetical protein	Ef_04112313871_02830	Ef_11-9295564_02744	Ef_11282884_02356	Ef_32605238_02499	Ef_524685928_02961	Ef_9150823H_02699	Ef_aesops12030_02865	Ef_aesops12035_02513	Ef_aesops12037_02544	Ef_aesops12038_02548	Ef_aesops12041_02513	Ef_aesops12057_02688	Ef_aesops12062_02537	*	Ef_aesops13028_02796	Ef_aesops13032_02705	Ef_aesops13034_02452	*	*	*	*	*	*	*	*	*	*	*	Ef_aus0016_02132	*	Ef_aus0021_02679	*	Ef_aus0025_02723	Ef_aus0026_02579	Ef_aus0029_02907	Ef_aus0031_02689	*	Ef_aus0041_02833	Ef_aus0043_02724	Ef_aus0045_02934	Ef_aus0053_02652	Ef_aus0055_02928	Ef_aus0065_02476	Ef_aus0070_03069	Ef_aus0078_02821	Ef_aus0080_02341	Ef_aus0084_02300
Ef_aus0233_p1	2915	recombinase	Ef_04112313871_02831 Ef_04112313871_02585	Ef_11-9295564_02743	Ef_11282884_02355	Ef_32605238_02500	Ef_524685928_02960 Ef_524685928_02755	Ef_9150823H_02698	Ef_aesops12030_02864	Ef_aesops12035_02512	Ef_aesops12037_02543	Ef_aesops12038_02547	Ef_aesops12041_02512	Ef_aesops12057_02687	Ef_aesops12062_02536	*	Ef_aesops13028_02797	Ef_aesops13032_02704	Ef_aesops13034_02453	*	*	*	*	*	*	*	*	*	*	*	Ef_aus0016_02133	*	Ef_aus0021_02680	*	Ef_aus0025_02722	Ef_aus0026_02578	Ef_aus0029_02838	*	*	Ef_aus0041_02834	Ef_aus0043_02723	Ef_aus0045_02935	Ef_aus0053_02653	Ef_aus0055_02762	Ef_aus0065_02477	Ef_aus0070_03070	Ef_aus0078_02639	Ef_aus0080_02342	Ef_aus0084_02299
Ef_aus0233_p1	3999	hypothetical protein	*	Ef_11-9295564_02742	*	Ef_32605238_02501	*	Ef_9150823H_02697	Ef_aesops12030_02863	Ef_aesops12035_02511	Ef_aesops12037_02542	Ef_aesops12038_02546	Ef_aesops12041_02511	Ef_aesops12057_02686	Ef_aesops12062_02535	*	Ef_aesops13028_02798	*	Ef_aesops13034_02454	*	*	*	*	*	*	*	*	*	*	*	*	*	*	*	*	*	*	*	*	*	*	*	*	*	*	*	*	*	*
Ef_aus0233_p1	2450	Integrase core domain protein	*	Ef_11-9295564_02739	*	Ef_32605238_02845	*	Ef_9150823H_02801 Ef_9150823H_03059	Ef_aesops12030_02856	Ef_aesops12035_02918	Ef_aesops12037_02804	Ef_aesops12038_02812	Ef_aesops12041_02939	Ef_aesops12057_02685	Ef_aesops12062_02824	Ef_aesops13004_02681 Ef_aesops13004_02652 Ef_aesops13004_02890	Ef_aesops13028_02876 Ef_aesops13028_02839	Ef_aesops13032_02574 Ef_aesops13032_02841 Ef_aesops13032_02444	Ef_aesops13034_02844	*	*	*	*	Ef_aus0006_02608	Ef_aus0007_02648	Ef_aus0009_02416	*	Ef_aus0012_02664	Ef_aus0014_02545	*	*	*	*	*	*	*	*	*	*	Ef_aus0041_03129	Ef_aus0043_02178 Ef_aus0043_02840	Ef_aus0045_03012	Ef_aus0053_02925	*	Ef_aus0065_02719	Ef_aus0070_03169	*	*	*
Ef_aus0233_p1	3375	Integrase core domain protein	*	Ef_11-9295564_02696	*	Ef_32605238_02707	*	*	Ef_aesops12030_02836	Ef_aesops12035_02744	Ef_aesops12037_02743	Ef_aesops12038_02749	Ef_aesops12041_02746	Ef_aesops12057_02684	Ef_aesops12062_02779	*	Ef_aesops13028_02734	*	Ef_aesops13034_02752	*	Ef_aus0003_02845	*	*	*	*	*	*	*	*	*	*	*	Ef_aus0021_02970	*	*	*	*	*	*	*	*	*	Ef_aus0053_02985	*	*	*	*	*	*
Ef_aus0233_p1	4007	hypothetical protein	*	Ef_11-9295564_02697	*	Ef_32605238_02706	*	Ef_9150823H_02761	Ef_aesops12030_02837	Ef_aesops12035_02743	Ef_aesops12037_02742	Ef_aesops12038_02750	Ef_aesops12041_02747	Ef_aesops12057_02683	Ef_aesops12062_02778	*	Ef_aesops13028_02735	*	Ef_aesops13034_02753	*	*	*	*	*	*	*	*	*	*	*	*	*	*	*	*	*	*	*	*	*	*	*	*	*	*	*	*	*	*
Ef_aus0233_p1	4006	hypothetical protein	*	Ef_11-9295564_02698	*	Ef_32605238_02705	*	Ef_9150823H_02760	Ef_aesops12030_02838	Ef_aesops12035_02742	Ef_aesops12037_02741	Ef_aesops12038_02751	Ef_aesops12041_02748	Ef_aesops12057_02682	Ef_aesops12062_02777	*	Ef_aesops13028_02736	*	Ef_aesops13034_02754	*	*	*	*	*	*	*	*	*	*	*	*	*	*	*	*	*	*	*	*	*	*	*	*	*	*	*	*	*	*
Ef_aus0233_p1	4005	hypothetical protein	*	Ef_11-9295564_02699	*	Ef_32605238_02704	*	Ef_9150823H_02759	Ef_aesops12030_02839	Ef_aesops12035_02741	Ef_aesops12037_02740	Ef_aesops12038_02752	Ef_aesops12041_02749	Ef_aesops12057_02681	Ef_aesops12062_02776	*	Ef_aesops13028_02737	*	Ef_aesops13034_02755	*	*	*	*	*	*	*	*	*	*	*	*	*	*	*	*	*	*	*	*	*	*	*	*	*	*	*	*	*	*
Ef_aus0233_p1	4004	Transposase	*	Ef_11-9295564_02700	*	Ef_32605238_02703	*	Ef_9150823H_02758	Ef_aesops12030_02840	Ef_aesops12035_02740	Ef_aesops12037_02739	Ef_aesops12038_02753	Ef_aesops12041_02750	Ef_aesops12057_02680	Ef_aesops12062_02775	*	Ef_aesops13028_02738	*	Ef_aesops13034_02756	*	*	*	*	*	*	*	*	*	*	*	*	*	*	*	*	*	*	*	*	*	*	*	*	*	*	*	*	*	*
Ef_aus0233_p1	4003	ISEnfa3 transposase	*	Ef_11-9295564_02701	*	Ef_32605238_02702	*	Ef_9150823H_02757	Ef_aesops12030_02841	Ef_aesops12035_02739	Ef_aesops12037_02738	Ef_aesops12038_02754	Ef_aesops12041_02751	Ef_aesops12057_02679	Ef_aesops12062_02774	*	Ef_aesops13028_02739	*	Ef_aesops13034_02757	*	*	*	*	*	*	*	*	*	*	*	*	*	*	*	*	*	*	*	*	*	*	*	*	*	*	*	*	*	*
Ef_aus0233_p1	3695	bifunctional aminoglycoside modifying enzyme AacA-AphD	*	Ef_11-9295564_02702	*	*	Ef_524685928_03056	Ef_9150823H_02756	*	Ef_aesops12035_02738	Ef_aesops12037_02737	Ef_aesops12038_02755	Ef_aesops12041_02752	*	Ef_aesops12062_02773	*	Ef_aesops13028_02740	Ef_aesops13032_02794	Ef_aesops13034_02758	*	*	*	*	Ef_aus0006_02836	Ef_aus0007_02782	Ef_aus0009_02710	*	Ef_aus0012_02825	*	*	*	*	*	Ef_aus0023_02694	Ef_aus0025_02889	Ef_aus0026_02934	Ef_aus0029_03037	*	*	Ef_aus0041_03028	*	Ef_aus0045_02925	Ef_aus0053_02848	Ef_aus0055_03039	Ef_aus0065_02633	Ef_aus0070_03054	*	*	*
Ef_aus0233_p1	2532	transposase Mutator family	Ef_04112313871_02280	*	*	Ef_32605238_02280	Ef_524685928_02288	Ef_9150823H_02942	*	*	*	*	*	Ef_aesops12057_01719	*	Ef_aesops13004_01903	*	*	*	Ef_aus0002_02020	Ef_aus0003_02247	*	*	*	*	*	*	*	*	Ef_aus0015_02529	Ef_aus0016_02632	Ef_aus0019_02033	*	*	*	*	*	Ef_aus0031_02633	Ef_aus0038_02544	*	Ef_aus0043_02160	*	*	*	*	*	*	Ef_aus0080_02706	Ef_aus0084_02806
Ef_aus0233_p1	4023	hypothetical protein	*	*	*	*	*	*	Ef_aesops12030_02704	Ef_aesops12035_02839	Ef_aesops12037_02916	Ef_aesops12038_02926	Ef_aesops12041_02860	*	*	*	*	*	Ef_aesops13034_02883	*	*	*	*	*	*	*	Ef_aus0010_02561	*	*	*	*	*	*	*	*	*	*	*	*	*	*	*	*	*	*	*	*	*	*
Ef_aus0233_p1	2905	Transposase	Ef_04112313871_02984 Ef_04112313871_02773 Ef_04112313871_02576 Ef_04112313871_02568 Ef_04112313871_02521 Ef_04112313871_00725	Ef_11-9295564_02748 Ef_11-9295564_02648 Ef_11-9295564_02594	Ef_11282884_02386 Ef_11282884_02363 Ef_11282884_00888	Ef_32605238_02495	Ef_524685928_02923 Ef_524685928_02996 Ef_524685928_02893	Ef_9150823H_02511 Ef_9150823H_03063 Ef_9150823H_02703	Ef_aesops12030_02705	Ef_aesops12035_02840 Ef_aesops12035_02826 Ef_aesops12035_02517	Ef_aesops12037_02870 Ef_aesops12037_02748	Ef_aesops12038_02552	Ef_aesops12041_02940 Ef_aesops12041_02867 Ef_aesops12041_02861 Ef_aesops12041_02517	Ef_aesops12057_02107 Ef_aesops12057_02101 Ef_aesops12057_02096 Ef_aesops12057_02092 Ef_aesops12057_02087 Ef_aesops12057_02083 Ef_aesops12057_02076 Ef_aesops12057_02072	Ef_aesops12062_02925 Ef_aesops12062_02861 Ef_aesops12062_02541	Ef_aesops13004_02973	*	Ef_aesops13032_02712 Ef_aesops13032_02677 Ef_aesops13032_02673 Ef_aesops13032_02667	Ef_aesops13034_02942 Ef_aesops13034_02884 Ef_aesops13034_02448	*	Ef_aus0003_02722	*	*	*	*	*	Ef_aus0010_02727	*	*	Ef_aus0015_02672	*	*	*	Ef_aus0023_02719	*	*	*	Ef_aus0031_02813	Ef_aus0038_02709	*	*	*	*	*	*	*	*	*	*
Ef_aus0233_p1	2246	ISL3 family transposase	Ef_04112313871_02965 Ef_04112313871_02964	Ef_11-9295564_02802 Ef_11-9295564_02801	Ef_11282884_02836	Ef_32605238_02800 Ef_32605238_02799	Ef_524685928_03088 Ef_524685928_00471	Ef_9150823H_02893 Ef_9150823H_02892	Ef_aesops12030_02949	Ef_aesops12035_02901 Ef_aesops12035_02900	Ef_aesops12037_02900 Ef_aesops12037_02899	Ef_aesops12038_02910 Ef_aesops12038_02909	Ef_aesops12041_02922 Ef_aesops12041_02921	Ef_aesops12057_02807	Ef_aesops12062_02905 Ef_aesops12062_02904	Ef_aesops13004_02954	Ef_aesops13028_02855 Ef_aesops13028_02854	Ef_aesops13032_02824	Ef_aesops13034_02939 Ef_aesops13034_02938	Ef_aus0002_02686 Ef_aus0002_02685	Ef_aus0003_02809 Ef_aus0003_02808	aus0004_chr_p1-3.fna_01921 aus0004_chr_p1-3.fna_01517 aus0004_chr_p1-3.fna_01121	*	Ef_aus0006_02854	Ef_aus0007_02835	Ef_aus0009_02736	*	Ef_aus0012_02843	Ef_aus0014_02749 Ef_aus0014_02748	Ef_aus0015_02648	Ef_aus0016_02734 Ef_aus0016_02728	Ef_aus0019_02712	Ef_aus0021_02938	Ef_aus0023_02704 Ef_aus0023_02703	Ef_aus0025_02903 Ef_aus0025_02902	Ef_aus0026_02945 Ef_aus0026_02944	Ef_aus0029_03135 Ef_aus0029_03134	Ef_aus0031_02797 Ef_aus0031_02796	Ef_aus0038_02680 Ef_aus0038_02679	Ef_aus0041_03093 Ef_aus0041_03087	Ef_aus0043_02844 Ef_aus0043_02843	Ef_aus0045_02965 Ef_aus0045_02958	Ef_aus0053_02882 Ef_aus0053_02872	Ef_aus0055_03132 Ef_aus0055_03124	Ef_aus0065_02685 Ef_aus0065_02684	Ef_aus0070_03119 Ef_aus0070_03106	Ef_aus0078_03064	Ef_aus0080_02699 Ef_aus0080_02698	Ef_aus0084_02793 Ef_aus0084_02792
Ef_aus0233_p1	3705	ISEf1 transposase	Ef_04112313871_02959	Ef_11-9295564_02649	Ef_11282884_02843	Ef_32605238_02494	Ef_524685928_03079	Ef_9150823H_02696	Ef_aesops12030_02706	Ef_aesops12035_02841	Ef_aesops12037_02871	Ef_aesops12038_02906	Ef_aesops12041_02862	Ef_aesops12057_02692	Ef_aesops12062_02903	*	Ef_aesops13028_02842	*	Ef_aesops13034_02885	Ef_aus0002_02162	Ef_aus0003_02699	*	*	Ef_aus0006_02271	Ef_aus0007_02254	*	*	Ef_aus0012_02295	Ef_aus0014_02672	*	Ef_aus0016_02727	Ef_aus0019_02205	Ef_aus0021_02937	*	Ef_aus0025_02904	Ef_aus0026_02782	Ef_aus0029_03093	*	*	*	*	*	*	*	*	*	Ef_aus0078_03057	Ef_aus0080_02559	Ef_aus0084_02651
Ef_aus0233_p1	1363	Transposase IS66 family protein	Ef_04112313871_02934	Ef_11-9295564_02650	Ef_11282884_02819	Ef_32605238_02493	Ef_524685928_03040	Ef_9150823H_02695	Ef_aesops12030_02707	Ef_aesops12035_02872	Ef_aesops12037_02863	Ef_aesops12038_02877	Ef_aesops12041_02894	Ef_aesops12057_02693	Ef_aesops12062_02875	*	Ef_aesops13028_02826	Ef_aesops13032_02734	Ef_aesops13034_02798	Ef_aus0002_02628	Ef_aus0003_02791	aus0004_chr_p1-3.fna_02015 aus0004_chr_p1-3.fna_01855 aus0004_chr_p1-3.fna_00014	*	Ef_aus0006_02828	Ef_aus0007_02794	Ef_aus0009_02729	Ef_aus0010_02722	Ef_aus0012_02817	Ef_aus0014_02733	Ef_aus0015_02624	Ef_aus0016_02704	Ef_aus0019_02677	Ef_aus0021_02908	Ef_aus0023_00230	Ef_aus0025_00230	Ef_aus0026_02932	Ef_aus0029_02285	Ef_aus0031_02775	Ef_aus0038_02660	Ef_aus0041_03029	Ef_aus0043_02827	Ef_aus0045_02926	Ef_aus0053_02839	Ef_aus0055_02369	Ef_aus0065_02623	Ef_aus0070_03057	Ef_aus0078_03022	Ef_aus0080_02659	Ef_aus0084_02751
Ef_aus0233_p1	1364	transposase	Ef_04112313871_02935	Ef_11-9295564_02651	Ef_11282884_02818	Ef_32605238_02492	Ef_524685928_03041	Ef_9150823H_02694	Ef_aesops12030_02708	Ef_aesops12035_02871	Ef_aesops12037_02864	Ef_aesops12038_02876	Ef_aesops12041_02893	Ef_aesops12057_02694	Ef_aesops12062_02874	*	Ef_aesops13028_02825	Ef_aesops13032_02735	Ef_aesops13034_02799	Ef_aus0002_02629	Ef_aus0003_02792	aus0004_chr_p1-3.fna_02016 aus0004_chr_p1-3.fna_01989 aus0004_chr_p1-3.fna_01856 aus0004_chr_p1-3.fna_00013	*	Ef_aus0006_02829	Ef_aus0007_02795	*	*	Ef_aus0012_02818	Ef_aus0014_02732	Ef_aus0015_02623	Ef_aus0016_02703	Ef_aus0019_02676	Ef_aus0021_02909	Ef_aus0023_00231	Ef_aus0025_00231	Ef_aus0026_02931	Ef_aus0029_03188	Ef_aus0031_02774	Ef_aus0038_02659	Ef_aus0041_03030	Ef_aus0043_02828	Ef_aus0045_02927	Ef_aus0053_02840	Ef_aus0055_03159	Ef_aus0065_02622	Ef_aus0070_03056	Ef_aus0078_03021	Ef_aus0080_02658	Ef_aus0084_02750
Ef_aus0233_p1	1365	hypothetical protein	Ef_04112313871_02936	Ef_11-9295564_02652	Ef_11282884_02817	Ef_32605238_02491	Ef_524685928_03042	Ef_9150823H_02693	Ef_aesops12030_02709	Ef_aesops12035_02870	Ef_aesops12037_02865	Ef_aesops12038_02875	Ef_aesops12041_02892	Ef_aesops12057_02695	Ef_aesops12062_02873	*	Ef_aesops13028_02824	Ef_aesops13032_02736	Ef_aesops13034_02800	Ef_aus0002_02630	Ef_aus0003_02793	aus0004_chr_p1-3.fna_02017 aus0004_chr_p1-3.fna_01990 aus0004_chr_p1-3.fna_01857 aus0004_chr_p1-3.fna_00012	*	Ef_aus0006_02830	Ef_aus0007_02796	Ef_aus0009_02765	*	Ef_aus0012_02819	Ef_aus0014_02731	Ef_aus0015_02622	Ef_aus0016_02702	Ef_aus0019_02675	Ef_aus0021_02910	Ef_aus0023_00232	Ef_aus0025_00232	Ef_aus0026_02930	Ef_aus0029_03189	Ef_aus0031_02773	Ef_aus0038_02658	Ef_aus0041_03031	Ef_aus0043_02829	Ef_aus0045_02928	Ef_aus0053_02841	Ef_aus0055_03160	Ef_aus0065_02621	Ef_aus0070_03055	Ef_aus0078_03020	Ef_aus0080_02657	Ef_aus0084_02749
Ef_aus0233_p1	3998	ISEf1 transposase	*	Ef_11-9295564_02653	*	Ef_32605238_02490	*	Ef_9150823H_02692	Ef_aesops12030_02710	Ef_aesops12035_02773	Ef_aesops12037_02807	Ef_aesops12038_02815	Ef_aesops12041_02803	Ef_aesops12057_02696	Ef_aesops12062_02813	*	Ef_aesops13028_02777	*	*	*	*	*	*	*	*	*	*	*	*	*	*	*	*	*	*	*	*	*	*	*	*	*	*	*	*	*	*	*	*
Ef_aus0233_p1	3997	hypothetical protein	*	Ef_11-9295564_02654	*	Ef_32605238_02489	*	Ef_9150823H_02691	Ef_aesops12030_02711	Ef_aesops12035_02774	Ef_aesops12037_02808	Ef_aesops12038_02816	Ef_aesops12041_02804	Ef_aesops12057_02697	Ef_aesops12062_02814	*	Ef_aesops13028_02776	*	Ef_aesops13034_02850	*	Ef_aus0003_02700	*	*	Ef_aus0006_02272	Ef_aus0007_02255	*	*	Ef_aus0012_02296	Ef_aus0014_02673	*	*	Ef_aus0019_02204	*	*	Ef_aus0025_02810	Ef_aus0026_02781	*	*	*	*	*	*	*	*	*	*	*	Ef_aus0080_02560	Ef_aus0084_02652
Ef_aus0233_p1	3996	3-methyl-2-oxobutanoate hydroxymethyltransferase	*	Ef_11-9295564_02655	*	Ef_32605238_02488	*	Ef_9150823H_02690	Ef_aesops12030_02712	Ef_aesops12035_02775	Ef_aesops12037_02809	Ef_aesops12038_02817	Ef_aesops12041_02805	Ef_aesops12057_02698	Ef_aesops12062_02815	*	Ef_aesops13028_02775	*	Ef_aesops13034_02851	*	Ef_aus0003_02701	*	*	Ef_aus0006_02273	Ef_aus0007_02256	*	*	Ef_aus0012_02297	Ef_aus0014_02674	*	*	Ef_aus0019_02203	*	*	Ef_aus0025_02809	Ef_aus0026_02780	*	*	*	*	*	*	*	*	*	*	*	Ef_aus0080_02561	Ef_aus0084_02653
Ef_aus0233_p1	3995	Pantothenate synthetase	*	*	*	Ef_32605238_02487	*	Ef_9150823H_02689	Ef_aesops12030_02713	Ef_aesops12035_02776	Ef_aesops12037_02810	Ef_aesops12038_02818	Ef_aesops12041_02806	Ef_aesops12057_02699	Ef_aesops12062_02816	*	Ef_aesops13028_02774	*	Ef_aesops13034_02852	*	Ef_aus0003_02702	*	*	Ef_aus0006_02274	Ef_aus0007_02257	*	*	Ef_aus0012_02298	Ef_aus0014_02675	*	*	Ef_aus0019_02202	*	*	Ef_aus0025_02808	Ef_aus0026_02779	*	*	*	*	*	*	*	*	*	*	*	Ef_aus0080_02562	Ef_aus0084_02654
Ef_aus0233_p1	3994	Aspartate 1-decarboxylase	*	*	*	Ef_32605238_02486	*	Ef_9150823H_02688	Ef_aesops12030_02714	Ef_aesops12035_02777	Ef_aesops12037_02811	Ef_aesops12038_02819	Ef_aesops12041_02807	Ef_aesops12057_02700	Ef_aesops12062_02817	*	Ef_aesops13028_02773	*	Ef_aesops13034_02853	Ef_aus0002_02739	Ef_aus0003_02703	*	*	Ef_aus0006_02275	Ef_aus0007_02258	*	*	Ef_aus0012_02299	Ef_aus0014_02676	*	*	Ef_aus0019_02201	*	*	Ef_aus0025_02807	Ef_aus0026_02778	*	*	*	Ef_aus0041_03116	Ef_aus0043_02841	Ef_aus0045_02990	Ef_aus0053_02922	*	Ef_aus0065_02711	Ef_aus0070_03150	*	Ef_aus0080_02563	Ef_aus0084_02655
Ef_aus0233_p1	2190	ISEfa8 transposase	Ef_04112313871_02970	*	*	*	*	*	Ef_aesops12030_02715	Ef_aesops12035_02778	*	*	Ef_aesops12041_02808	Ef_aesops12057_02820	*	Ef_aesops13004_01646	*	*	Ef_aesops13034_02854	*	Ef_aus0003_02742 Ef_aus0003_02704 Ef_aus0003_01941	aus0004_chr_p1-3.fna_01436 aus0004_chr_p1-3.fna_00853	*	*	*	Ef_aus0009_02738	Ef_aus0010_02712	*	*	Ef_aus0015_00451	*	*	*	*	Ef_aus0025_02806	*	*	Ef_aus0031_02791	Ef_aus0038_02673	*	*	*	*	*	*	*	*	*	*
Ef_aus0233_p1	2653	integrase core domain protein	*	*	*	Ef_32605238_02823	*	*	*	Ef_aesops12035_02910	*	*	Ef_aesops12041_02934	*	*	*	*	*	Ef_aesops13034_02957	*	Ef_aus0003_02705	*	*	*	*	*	*	*	*	*	*	*	*	*	*	*	*	*	*	*	Ef_aus0043_02850	*	*	*	*	*	*	*	*
Ef_aus0233_p1	659	ISEf1 transposase	Ef_04112313871_02974	Ef_11-9295564_02809	Ef_11282884_02842	Ef_32605238_02814	Ef_524685928_03092	Ef_9150823H_02948	Ef_aesops12030_02955	Ef_aesops12035_02907	Ef_aesops12037_02908	Ef_aesops12038_02916	Ef_aesops12041_02930	Ef_aesops12057_02815	Ef_aesops12062_02912	Ef_aesops13004_02959	Ef_aesops13028_02863	Ef_aesops13032_02829	*	*	Ef_aus0003_02825	aus0004_chr_p1-3.fna_02014 aus0004_chr_p1-3.fna_01827 aus0004_chr_p1-3.fna_01271 aus0004_chr_p1-3.fna_01153	*	*	Ef_aus0007_02310	Ef_aus0009_02746	Ef_aus0010_02707	Ef_aus0012_02851	Ef_aus0014_00768	Ef_aus0015_02658	Ef_aus0016_00971	*	Ef_aus0021_02947	Ef_aus0023_02707	Ef_aus0025_02911	Ef_aus0026_02104	Ef_aus0029_03153	Ef_aus0031_02803	Ef_aus0038_02696	*	*	*	*	Ef_aus0055_03137	*	*	Ef_aus0078_03077	Ef_aus0080_02708	*
Ef_aus0233_p1	2949	hypothetical protein	Ef_04112313871_02920	Ef_11-9295564_02767	Ef_11282884_02794	*	Ef_524685928_03035	Ef_9150823H_02827	Ef_aesops12030_02911	*	Ef_aesops12037_02855	Ef_aesops12038_02863	Ef_aesops12041_02880	Ef_aesops12057_02776	Ef_aesops12062_02841	*	*	*	Ef_aesops13034_02898	Ef_aus0002_02622	Ef_aus0003_02827	*	*	Ef_aus0006_02808	Ef_aus0007_02789	*	*	Ef_aus0012_02803	Ef_aus0014_02729	*	Ef_aus0016_02683	Ef_aus0019_02657	Ef_aus0021_02887	*	Ef_aus0025_02879	Ef_aus0026_02905	*	*	*	Ef_aus0041_03023	Ef_aus0043_02823	Ef_aus0045_02914	Ef_aus0053_02828	*	Ef_aus0065_02604	Ef_aus0070_03035	*	Ef_aus0080_02652	Ef_aus0084_02739
Ef_aus0233_p1	2443	IS256 family transposase	Ef_04112313871_02919	Ef_11-9295564_02768	Ef_11282884_02793	Ef_32605238_02762	Ef_524685928_03034	Ef_9150823H_02828	Ef_aesops12030_02910	Ef_aesops12035_02888	Ef_aesops12037_02854	Ef_aesops12038_02862	Ef_aesops12041_02879	Ef_aesops12057_02777	Ef_aesops12062_02840	*	Ef_aesops13028_02832	*	Ef_aesops13034_02897	Ef_aus0002_02621	Ef_aus0003_02801	*	*	Ef_aus0006_02807	Ef_aus0007_02788	*	*	Ef_aus0012_02802	Ef_aus0014_02730	*	Ef_aus0016_02682	Ef_aus0019_02656	Ef_aus0021_02888	*	Ef_aus0025_02880	Ef_aus0026_02906	*	*	*	Ef_aus0041_03022	Ef_aus0043_02822	Ef_aus0045_02913	Ef_aus0053_02827	*	Ef_aus0065_02605	Ef_aus0070_03034	*	Ef_aus0080_02653	Ef_aus0084_02740
Ef_aus0233_p1	2831	ISEnfa3 transposase	Ef_04112313871_00436	Ef_11-9295564_01758	Ef_11282884_02806	Ef_32605238_02763 Ef_32605238_02485 Ef_32605238_01945	Ef_524685928_00960	Ef_9150823H_01607 Ef_9150823H_02913	Ef_aesops12030_01891	Ef_aesops12035_02405	Ef_aesops12037_01548	Ef_aesops12038_01548	Ef_aesops12041_01473	Ef_aesops12057_02811 Ef_aesops12057_01592	Ef_aesops12062_02196 Ef_aesops12062_02876	Ef_aesops13004_01648	Ef_aesops13028_02085	Ef_aesops13032_02836 Ef_aesops13032_01561	Ef_aesops13034_01876	*	Ef_aus0003_02211	aus0004_chr_p1-3.fna_00019 aus0004_chr_p1-3.fna_01434 aus0004_chr_p1-3.fna_00855	*	*	*	Ef_aus0009_02735	*	*	*	*	*	*	*	*	Ef_aus0025_02909	Ef_aus0026_02950	*	*	*	*	*	*	*	*	*	*	*	*	*
Ef_aus0233_p1	1020	ISEnfa3, transposase	Ef_04112313871_02977 Ef_04112313871_01318	Ef_11-9295564_02812	Ef_11282884_02844 Ef_11282884_02725	Ef_32605238_02080	Ef_524685928_02981 Ef_524685928_02748 Ef_524685928_01624 Ef_524685928_00490	Ef_9150823H_02914	Ef_aesops12030_02961	Ef_aesops12035_00597	Ef_aesops12037_02914	Ef_aesops12038_02921	Ef_aesops12041_02937	Ef_aesops12057_02810	Ef_aesops12062_02195	Ef_aesops13004_02969	Ef_aesops13028_02871	*	Ef_aesops13034_00597	Ef_aus0002_01448	Ef_aus0003_02784	aus0004_chr_p1-3.fna_01934 aus0004_chr_p1-3.fna_00210 aus0004_chr_p1-3.fna_00020	*	Ef_aus0006_01099	Ef_aus0007_00957	Ef_aus0009_02734	Ef_aus0010_02717	Ef_aus0012_00799	Ef_aus0014_02428	Ef_aus0015_00967	Ef_aus0016_02314	Ef_aus0019_01536	Ef_aus0021_01172	Ef_aus0023_01281	Ef_aus0025_02908	Ef_aus0026_02949	Ef_aus0029_00597	Ef_aus0031_00426	Ef_aus0038_00426	Ef_aus0041_00680 Ef_aus0041_00599	Ef_aus0043_01036	Ef_aus0045_00584	Ef_aus0053_00800	Ef_aus0055_01292	Ef_aus0065_00386	Ef_aus0070_00808	Ef_aus0078_01049	Ef_aus0080_01860	Ef_aus0084_01909
Ef_aus0233_p1	2259	ISEfa8 transposase	Ef_04112313871_02968	Ef_11-9295564_02808	Ef_11282884_02841	Ef_32605238_02811	Ef_524685928_03089	Ef_9150823H_02930	Ef_aesops12030_02954	Ef_aesops12035_02905	Ef_aesops12037_02906	Ef_aesops12038_02914	Ef_aesops12041_02929	Ef_aesops12057_02813	Ef_aesops12062_02911	Ef_aesops13004_02966 Ef_aesops13004_02748	Ef_aesops13028_02861	Ef_aesops13032_02832	Ef_aesops13034_02950	Ef_aus0002_02734	Ef_aus0003_02818	aus0004_chr_p1-3.fna_02759 aus0004_chr_p1-3.fna_02254	Ef_aus0005_00652	*	*	Ef_aus0009_02740	Ef_aus0010_02711	Ef_aus0012_02610	Ef_aus0014_02763	Ef_aus0015_02655	Ef_aus0016_02778	Ef_aus0019_02723	Ef_aus0021_02945	Ef_aus0023_01698	Ef_aus0025_02912	Ef_aus0026_02952	Ef_aus0029_03148	Ef_aus0031_01051	Ef_aus0038_01707	Ef_aus0041_03099	Ef_aus0043_02849	Ef_aus0045_02971	Ef_aus0053_02891	Ef_aus0055_03135	Ef_aus0065_02695	Ef_aus0070_03129	Ef_aus0078_03081	Ef_aus0080_02711	Ef_aus0084_01628
Ef_aus0233_p1	2957	integrase core domain protein	Ef_04112313871_02969	Ef_11-9295564_02807	Ef_11282884_02840	Ef_32605238_02810	Ef_524685928_03090	Ef_9150823H_02929	Ef_aesops12030_02953	Ef_aesops12035_02906	Ef_aesops12037_02907	Ef_aesops12038_02913	Ef_aesops12041_02928	Ef_aesops12057_02814	Ef_aesops12062_02910	Ef_aesops13004_02967	Ef_aesops13028_02860	Ef_aesops13032_02833	Ef_aesops13034_02951	*	Ef_aus0003_02817	aus0004_chr_p1-3.fna_02255	*	Ef_aus0006_02874	Ef_aus0007_02857	Ef_aus0009_02739	Ef_aus0010_02710	*	*	Ef_aus0015_02656	*	Ef_aus0019_02724	Ef_aus0021_02946	Ef_aus0023_01699	*	*	Ef_aus0029_03149	Ef_aus0031_01050	Ef_aus0038_01708	Ef_aus0041_03100	Ef_aus0043_02848	Ef_aus0045_02972	Ef_aus0053_02890	Ef_aus0055_03136	Ef_aus0065_02696	Ef_aus0070_03130	Ef_aus0078_03082	*	*
Ef_aus0233_p1	2922	transcriptional regulator GntR family	Ef_04112313871_02816	Ef_11-9295564_02679	Ef_11282884_02706	Ef_32605238_02651	Ef_524685928_02870	Ef_9150823H_02730	Ef_aesops12030_02800	Ef_aesops12035_02721	Ef_aesops12037_02726	Ef_aesops12038_02730	Ef_aesops12041_02722	Ef_aesops12057_02713	Ef_aesops12062_02762	*	Ef_aesops13028_02704	Ef_aesops13032_02725	Ef_aesops13034_02738	Ef_aus0002_02556	Ef_aus0003_02687	*	*	Ef_aus0006_02650	Ef_aus0007_02668	*	*	Ef_aus0012_02689	Ef_aus0014_02643	*	Ef_aus0016_02534	Ef_aus0019_02542	Ef_aus0021_02772	*	Ef_aus0025_02735	Ef_aus0026_02755	*	*	*	Ef_aus0041_02851	Ef_aus0043_02746	Ef_aus0045_02771	Ef_aus0053_02665	*	Ef_aus0065_02509	Ef_aus0070_02858	*	Ef_aus0080_02542	Ef_aus0084_02590
Ef_aus0233_p1	2923	sugar isomerase AgaS family	Ef_04112313871_02817	Ef_11-9295564_02680	Ef_11282884_02707	Ef_32605238_02652	Ef_524685928_02871	Ef_9150823H_02731	Ef_aesops12030_02801	Ef_aesops12035_02722	Ef_aesops12037_02727	Ef_aesops12038_02731	Ef_aesops12041_02723	Ef_aesops12057_02714	Ef_aesops12062_02763	*	Ef_aesops13028_02705	Ef_aesops13032_02726	Ef_aesops13034_02739	Ef_aus0002_02557	Ef_aus0003_02688	*	*	Ef_aus0006_02651	Ef_aus0007_02669	*	*	Ef_aus0012_02690	Ef_aus0014_02644	*	Ef_aus0016_02533	Ef_aus0019_02543	Ef_aus0021_02773	*	Ef_aus0025_02736	Ef_aus0026_02756	*	*	*	Ef_aus0041_02850	Ef_aus0043_02745	Ef_aus0045_02770	Ef_aus0053_02666	*	Ef_aus0065_02508	Ef_aus0070_02857	*	Ef_aus0080_02543	Ef_aus0084_02591
Ef_aus0233_p1	2924	Tagatose 1 6-diphosphate aldolase	Ef_04112313871_02818	Ef_11-9295564_02681	Ef_11282884_02708	Ef_32605238_02653	Ef_524685928_02872	Ef_9150823H_02732	Ef_aesops12030_02802	Ef_aesops12035_02723	Ef_aesops12037_02728	Ef_aesops12038_02732	Ef_aesops12041_02724	Ef_aesops12057_02715	Ef_aesops12062_02764	*	Ef_aesops13028_02706	Ef_aesops13032_02727	Ef_aesops13034_02740	Ef_aus0002_02558	Ef_aus0003_02689	*	*	Ef_aus0006_02652	Ef_aus0007_02670	*	*	Ef_aus0012_02691	Ef_aus0014_02645	*	Ef_aus0016_02532	Ef_aus0019_02544	Ef_aus0021_02774	*	Ef_aus0025_02737	Ef_aus0026_02757	*	*	*	Ef_aus0041_02849	Ef_aus0043_02744	Ef_aus0045_02769	Ef_aus0053_02667	*	Ef_aus0065_02507	Ef_aus0070_02856	*	Ef_aus0080_02544	Ef_aus0084_02592
Ef_aus0233_p1	2925	hypothetical protein	Ef_04112313871_02819	Ef_11-9295564_02682	Ef_11282884_02709	Ef_32605238_02654	Ef_524685928_02873	Ef_9150823H_02733	Ef_aesops12030_02803	Ef_aesops12035_02724	Ef_aesops12037_02729	Ef_aesops12038_02733	Ef_aesops12041_02725	Ef_aesops12057_02716	Ef_aesops12062_02765	*	Ef_aesops13028_02707	Ef_aesops13032_02728	Ef_aesops13034_02741	Ef_aus0002_02559	Ef_aus0003_02690	*	*	Ef_aus0006_02653	Ef_aus0007_02671	*	*	Ef_aus0012_02692	Ef_aus0014_02646	*	Ef_aus0016_02531	Ef_aus0019_02545	Ef_aus0021_02775	*	Ef_aus0025_02738	Ef_aus0026_02758	*	*	*	Ef_aus0041_02848	Ef_aus0043_02743	Ef_aus0045_02768	Ef_aus0053_02668	*	Ef_aus0065_02506	Ef_aus0070_02855	*	Ef_aus0080_02545	Ef_aus0084_02593
Ef_aus0233_p1	2926	PTS system lactose/cellobiose-specific IIC component	Ef_04112313871_02820	Ef_11-9295564_02683	Ef_11282884_02710	Ef_32605238_02655	Ef_524685928_02874	Ef_9150823H_02734	Ef_aesops12030_02804	Ef_aesops12035_02725	Ef_aesops12037_02730	Ef_aesops12038_02734	Ef_aesops12041_02726	Ef_aesops12057_02717	Ef_aesops12062_02766	*	Ef_aesops13028_02708	Ef_aesops13032_02729	Ef_aesops13034_02742	Ef_aus0002_02560	Ef_aus0003_02691	*	*	Ef_aus0006_02654	Ef_aus0007_02672	*	*	Ef_aus0012_02693	Ef_aus0014_02647	*	Ef_aus0016_02530	Ef_aus0019_02546	Ef_aus0021_02776	*	Ef_aus0025_02739	Ef_aus0026_02759	*	*	*	Ef_aus0041_02847	Ef_aus0043_02742	Ef_aus0045_02767	Ef_aus0053_02669	*	Ef_aus0065_02505	Ef_aus0070_02854	*	Ef_aus0080_02546	Ef_aus0084_02594
Ef_aus0233_p1	2263	Integrase	Ef_04112313871_02978	*	Ef_11282884_02849	*	Ef_524685928_03104	*	*	*	*	*	*	*	*	*	*	*	*	*	Ef_aus0003_02829	aus0004_chr_p1-3.fna_02471 aus0004_chr_p1-3.fna_02221 aus0004_chr_p1-3.fna_01985 aus0004_chr_p1-3.fna_01873 aus0004_chr_p1-3.fna_01800 aus0004_chr_p1-3.fna_01557 aus0004_chr_p1-3.fna_01388 aus0004_chr_p1-3.fna_01270 aus0004_chr_p1-3.fna_01013 aus0004_chr_p1-3.fna_00962 aus0004_chr_p1-3.fna_00692 aus0004_chr_p1-3.fna_00309	Ef_aus0005_02559	Ef_aus0006_02879	Ef_aus0007_02862	*	Ef_aus0010_02719	Ef_aus0012_02860	Ef_aus0014_02759	Ef_aus0015_02669	Ef_aus0016_02754	Ef_aus0019_02737	Ef_aus0021_02957	Ef_aus0023_02711	Ef_aus0025_02914	Ef_aus0026_02959	Ef_aus0029_03167	Ef_aus0031_02810	Ef_aus0038_02706	*	Ef_aus0043_02851	*	*	Ef_aus0055_03149	*	*	Ef_aus0078_03096	*	*
Ef_aus0233_p1	2934	Tyrosine recombinase XerS	Ef_04112313871_02869	Ef_11-9295564_02707	Ef_11282884_02773	Ef_32605238_02678	Ef_524685928_02977	Ef_9150823H_02763	Ef_aesops12030_02815	Ef_aesops12035_02754	Ef_aesops12037_02757	Ef_aesops12038_02760	Ef_aesops12041_02757	Ef_aesops12057_02724	Ef_aesops12062_02781	Ef_aesops13004_02843	Ef_aesops13028_02742	Ef_aesops13032_02686	Ef_aesops13034_02802	Ef_aus0002_02675	Ef_aus0003_02734	*	Ef_aus0005_02545	Ef_aus0006_02709	Ef_aus0007_02703	Ef_aus0009_02656	Ef_aus0010_02547	Ef_aus0012_02731	Ef_aus0014_02734	*	Ef_aus0016_02567	Ef_aus0019_02574	Ef_aus0021_02836	*	Ef_aus0025_02907	Ef_aus0026_02937	Ef_aus0029_02172	*	*	Ef_aus0041_02954	Ef_aus0043_02793	Ef_aus0045_02666	Ef_aus0053_02749	Ef_aus0055_02247	Ef_aus0065_02406	Ef_aus0070_02789	Ef_aus0078_02259	Ef_aus0080_02672	Ef_aus0084_02762
Ef_aus0233_p1	2933	hypothetical protein	Ef_04112313871_02868	Ef_11-9295564_02706	Ef_11282884_02772	Ef_32605238_02677	Ef_524685928_02976	Ef_9150823H_02762	Ef_aesops12030_02814	Ef_aesops12035_02753	Ef_aesops12037_02756	Ef_aesops12038_02759	Ef_aesops12041_02756	Ef_aesops12057_02723	Ef_aesops12062_02780	*	Ef_aesops13028_02741	Ef_aesops13032_02685	Ef_aesops13034_02801	Ef_aus0002_02163	Ef_aus0003_02733	*	*	Ef_aus0006_02708	Ef_aus0007_02702	Ef_aus0009_02659	*	Ef_aus0012_02730	Ef_aus0014_02728	*	Ef_aus0016_02566	Ef_aus0019_02573	Ef_aus0021_02835	*	Ef_aus0025_02862	Ef_aus0026_02893	Ef_aus0029_02169	*	*	Ef_aus0041_02956	Ef_aus0043_02794	Ef_aus0045_02665	Ef_aus0053_02748	Ef_aus0055_02244	Ef_aus0065_02405	Ef_aus0070_02788	*	Ef_aus0080_02646	Ef_aus0084_02724
Ef_aus0233_p1	2259	ISEfa8 transposase	Ef_04112313871_02968	Ef_11-9295564_02808	Ef_11282884_02841	Ef_32605238_02811	Ef_524685928_03089	Ef_9150823H_02930	Ef_aesops12030_02954	Ef_aesops12035_02905	Ef_aesops12037_02906	Ef_aesops12038_02914	Ef_aesops12041_02929	Ef_aesops12057_02813	Ef_aesops12062_02911	Ef_aesops13004_02966 Ef_aesops13004_02748	Ef_aesops13028_02861	Ef_aesops13032_02832	Ef_aesops13034_02950	Ef_aus0002_02734	Ef_aus0003_02818	aus0004_chr_p1-3.fna_02759 aus0004_chr_p1-3.fna_02254	Ef_aus0005_00652	*	*	Ef_aus0009_02740	Ef_aus0010_02711	Ef_aus0012_02610	Ef_aus0014_02763	Ef_aus0015_02655	Ef_aus0016_02778	Ef_aus0019_02723	Ef_aus0021_02945	Ef_aus0023_01698	Ef_aus0025_02912	Ef_aus0026_02952	Ef_aus0029_03148	Ef_aus0031_01051	Ef_aus0038_01707	Ef_aus0041_03099	Ef_aus0043_02849	Ef_aus0045_02971	Ef_aus0053_02891	Ef_aus0055_03135	Ef_aus0065_02695	Ef_aus0070_03129	Ef_aus0078_03081	Ef_aus0080_02711	Ef_aus0084_01628
Ef_aus0233_p1	2957	integrase core domain protein	Ef_04112313871_02969	Ef_11-9295564_02807	Ef_11282884_02840	Ef_32605238_02810	Ef_524685928_03090	Ef_9150823H_02929	Ef_aesops12030_02953	Ef_aesops12035_02906	Ef_aesops12037_02907	Ef_aesops12038_02913	Ef_aesops12041_02928	Ef_aesops12057_02814	Ef_aesops12062_02910	Ef_aesops13004_02967	Ef_aesops13028_02860	Ef_aesops13032_02833	Ef_aesops13034_02951	*	Ef_aus0003_02817	aus0004_chr_p1-3.fna_02255	*	Ef_aus0006_02874	Ef_aus0007_02857	Ef_aus0009_02739	Ef_aus0010_02710	*	*	Ef_aus0015_02656	*	Ef_aus0019_02724	Ef_aus0021_02946	Ef_aus0023_01699	*	*	Ef_aus0029_03149	Ef_aus0031_01050	Ef_aus0038_01708	Ef_aus0041_03100	Ef_aus0043_02848	Ef_aus0045_02972	Ef_aus0053_02890	Ef_aus0055_03136	Ef_aus0065_02696	Ef_aus0070_03130	Ef_aus0078_03082	*	*
Ef_aus0233_p1	2000	PTS system IIBCA component	*	Ef_11-9295564_02758	Ef_11282884_02373	*	*	Ef_9150823H_02445	Ef_aesops12030_02765	Ef_aesops12035_02488	Ef_aesops12037_02519	Ef_aesops12038_02523	Ef_aesops12041_02488	Ef_aesops12057_02289	Ef_aesops12062_02512	*	Ef_aesops13028_02790	*	Ef_aesops13034_02478	Ef_aus0002_02583	Ef_aus0003_02663	*	Ef_aus0005_02502	Ef_aus0006_02629	Ef_aus0007_02663	Ef_aus0009_02620	Ef_aus0010_02630	Ef_aus0012_02679	Ef_aus0014_02610	*	Ef_aus0016_02572	Ef_aus0019_02528	Ef_aus0021_02755	*	Ef_aus0025_02868	Ef_aus0026_02705	Ef_aus0029_02884	*	*	Ef_aus0041_02809	Ef_aus0043_02708	Ef_aus0045_02738	Ef_aus0053_02645	Ef_aus0055_02914	Ef_aus0065_02462	Ef_aus0070_02820	*	Ef_aus0080_02515	Ef_aus0084_02554
Ef_aus0233_p1	1999	PTS system N-acetylglucosamine-specific IIABC component	*	Ef_11-9295564_02759	Ef_11282884_02374	Ef_32605238_02390	*	Ef_9150823H_02446	Ef_aesops12030_02766	Ef_aesops12035_02489	Ef_aesops12037_02520	Ef_aesops12038_02524	Ef_aesops12041_02489	Ef_aesops12057_02288	Ef_aesops12062_02513	*	Ef_aesops13028_02791	*	Ef_aesops13034_02479	Ef_aus0002_02582	Ef_aus0003_02664	*	Ef_aus0005_02503	Ef_aus0006_02628	Ef_aus0007_02662	Ef_aus0009_02619	Ef_aus0010_02629	Ef_aus0012_02678	Ef_aus0014_02611	*	Ef_aus0016_02571	Ef_aus0019_02527	Ef_aus0021_02754	*	Ef_aus0025_02867	Ef_aus0026_02706	Ef_aus0029_02883	*	*	Ef_aus0041_02808	Ef_aus0043_02709	Ef_aus0045_02737	Ef_aus0053_02644	Ef_aus0055_02913	Ef_aus0065_02461	Ef_aus0070_02819	*	Ef_aus0080_02516	Ef_aus0084_02555
Ef_aus0233_p1	1998	N-acetylmannosamine-6-phosphate 2-epimerase	*	Ef_11-9295564_02760	Ef_11282884_02375	Ef_32605238_02391	*	Ef_9150823H_02447	Ef_aesops12030_02767	Ef_aesops12035_02490	Ef_aesops12037_02521	Ef_aesops12038_02525	Ef_aesops12041_02490	Ef_aesops12057_02287	Ef_aesops12062_02514	*	Ef_aesops13028_02792	*	Ef_aesops13034_02480	Ef_aus0002_02581	Ef_aus0003_02665	*	Ef_aus0005_02504	Ef_aus0006_02627	Ef_aus0007_02661	Ef_aus0009_02618	Ef_aus0010_02628	Ef_aus0012_02677	Ef_aus0014_02612	*	Ef_aus0016_02570	Ef_aus0019_02526	Ef_aus0021_02753	*	Ef_aus0025_02866	Ef_aus0026_02707	Ef_aus0029_02882	*	*	Ef_aus0041_02807	Ef_aus0043_02710	Ef_aus0045_02736	Ef_aus0053_02643	Ef_aus0055_02912	Ef_aus0065_02460	Ef_aus0070_02818	*	Ef_aus0080_02517	Ef_aus0084_02556
Ef_aus0233_p1	1997	phosphosugar isomerase transcriptional regulator	*	*	Ef_11282884_02376	Ef_32605238_02392	*	Ef_9150823H_02448	Ef_aesops12030_02768	Ef_aesops12035_02491	Ef_aesops12037_02522	Ef_aesops12038_02526	Ef_aesops12041_02491	Ef_aesops12057_02286	Ef_aesops12062_02515	*	Ef_aesops13028_02599	*	Ef_aesops13034_02481	Ef_aus0002_02580	Ef_aus0003_02666	*	Ef_aus0005_02505	Ef_aus0006_02626	Ef_aus0007_02660	Ef_aus0009_02617	Ef_aus0010_02627	Ef_aus0012_02676	Ef_aus0014_02613	*	Ef_aus0016_02569	Ef_aus0019_02525	Ef_aus0021_02752	*	Ef_aus0025_02857	Ef_aus0026_02708	Ef_aus0029_02881	*	*	Ef_aus0041_02806	Ef_aus0043_02711	Ef_aus0045_02735	Ef_aus0053_02642	Ef_aus0055_02911	Ef_aus0065_02459	Ef_aus0070_02817	*	Ef_aus0080_02518	Ef_aus0084_02557
Ef_aus0233_p1	1996	Putative transposon Tn552 DNA-invertase bin3	*	Ef_11-9295564_02572	Ef_11282884_02377	Ef_32605238_02393	*	Ef_9150823H_02449	Ef_aesops12030_02769	Ef_aesops12035_02492	Ef_aesops12037_02523	Ef_aesops12038_02527	Ef_aesops12041_02492	Ef_aesops12057_02285	Ef_aesops12062_02516	*	Ef_aesops13028_02600	*	Ef_aesops13034_02482	Ef_aus0002_02579	Ef_aus0003_02667	*	Ef_aus0005_02506	Ef_aus0006_02625	Ef_aus0007_02659	Ef_aus0009_02616	Ef_aus0010_02626	Ef_aus0012_02675	Ef_aus0014_02614	*	Ef_aus0016_02568	Ef_aus0019_02524	Ef_aus0021_02751	*	Ef_aus0025_02858	Ef_aus0026_02709	Ef_aus0029_02880	*	*	Ef_aus0041_02805	Ef_aus0043_02712	Ef_aus0045_02734	Ef_aus0053_02641	Ef_aus0055_02910	Ef_aus0065_02458	Ef_aus0070_02816	*	Ef_aus0080_02519	Ef_aus0084_02558
Ef_aus0233_p1	1995	hypothetical protein	*	Ef_11-9295564_02573	Ef_11282884_02378	Ef_32605238_02394	*	Ef_9150823H_02450	Ef_aesops12030_02770	Ef_aesops12035_02493	Ef_aesops12037_02524	Ef_aesops12038_02528	Ef_aesops12041_02493	Ef_aesops12057_02284	Ef_aesops12062_02517	*	Ef_aesops13028_02601	*	Ef_aesops13034_02483	Ef_aus0002_02648	*	*	Ef_aus0005_02507	Ef_aus0006_02624	Ef_aus0007_02658	Ef_aus0009_02615	Ef_aus0010_02625	Ef_aus0012_02674	Ef_aus0014_02615	Ef_aus0015_02683	*	Ef_aus0019_02523	Ef_aus0021_02750	*	Ef_aus0025_02859	Ef_aus0026_02710	Ef_aus0029_02879	*	*	Ef_aus0041_02804	Ef_aus0043_02713	Ef_aus0045_02733	Ef_aus0053_02640	Ef_aus0055_02909	Ef_aus0065_02457	Ef_aus0070_02815	*	Ef_aus0080_02520	Ef_aus0084_02559
Ef_aus0233_p1	1994	IS605/IS200 family transposase	*	Ef_11-9295564_02574	Ef_11282884_02379	Ef_32605238_02395	*	Ef_9150823H_02451	Ef_aesops12030_02771	Ef_aesops12035_02494	Ef_aesops12037_02525	Ef_aesops12038_02529	Ef_aesops12041_02494	Ef_aesops12057_02283	Ef_aesops12062_02518	*	Ef_aesops13028_02602	*	Ef_aesops13034_02484	Ef_aus0002_02647	Ef_aus0003_02668	*	Ef_aus0005_02508	Ef_aus0006_02623	Ef_aus0007_02657	Ef_aus0009_02614	Ef_aus0010_02624	Ef_aus0012_02673	Ef_aus0014_02616	*	Ef_aus0016_02718	Ef_aus0019_02522	Ef_aus0021_02749	*	Ef_aus0025_02860	Ef_aus0026_02711	Ef_aus0029_02878	*	*	Ef_aus0041_02803	Ef_aus0043_02714	Ef_aus0045_02732	Ef_aus0053_02639	Ef_aus0055_02908	Ef_aus0065_02456	Ef_aus0070_02814	*	Ef_aus0080_02521	Ef_aus0084_02560
Ef_aus0233_p1	1993	ISEnfa3 transposase	*	Ef_11-9295564_02575	Ef_11282884_02380	Ef_32605238_02396	*	Ef_9150823H_02452	Ef_aesops12030_02772	Ef_aesops12035_02495	Ef_aesops12037_02526	Ef_aesops12038_02530	Ef_aesops12041_02495	Ef_aesops12057_02282	Ef_aesops12062_02519	*	Ef_aesops13028_02603	*	Ef_aesops13034_02485	Ef_aus0002_02646	Ef_aus0003_02669	*	Ef_aus0005_02509	Ef_aus0006_02622	Ef_aus0007_02656	Ef_aus0009_02613	Ef_aus0010_02623	Ef_aus0012_02672	Ef_aus0014_02617	*	Ef_aus0016_02717	Ef_aus0019_02521	Ef_aus0021_02748	*	Ef_aus0025_02861	Ef_aus0026_02712	Ef_aus0029_02877	*	*	Ef_aus0041_02802	Ef_aus0043_02715	Ef_aus0045_02731	Ef_aus0053_02638	Ef_aus0055_02907	Ef_aus0065_02455	Ef_aus0070_02813	*	Ef_aus0080_02522	Ef_aus0084_02561
Ef_aus0233_p1	2806	ISEfa10 transposase	Ef_04112313871_00238	Ef_11-9295564_02576 Ef_11-9295564_00158	Ef_11282884_02381 Ef_11282884_00410	Ef_32605238_02397 Ef_32605238_00158	Ef_524685928_00238	Ef_9150823H_00368 Ef_9150823H_02453	*	Ef_aesops12035_02496 Ef_aesops12035_00401	Ef_aesops12037_02527 Ef_aesops12037_00490	Ef_aesops12038_02531 Ef_aesops12038_00490	Ef_aesops12041_02496 Ef_aesops12041_00371	Ef_aesops12057_02281 Ef_aesops12057_00405	Ef_aesops12062_02520 Ef_aesops12062_00400	Ef_aesops13004_00495	Ef_aesops13028_02604 Ef_aesops13028_00158	Ef_aesops13032_01650	Ef_aesops13034_02486 Ef_aesops13034_00401	*	*	aus0004_chr_p1-3.fna_00479	Ef_aus0005_02510 Ef_aus0005_01909	*	*	*	*	*	*	Ef_aus0015_00555	*	*	*	Ef_aus0023_00500	*	*	*	Ef_aus0031_00312	Ef_aus0038_00100	*	*	*	*	*	*	*	*	*	*
Ef_aus0233_p1	2069	sucrose operon repressor ScrR	Ef_04112313871_02848	Ef_11-9295564_02577	Ef_11282884_02382	Ef_32605238_02398	Ef_524685928_02917	Ef_9150823H_02454	Ef_aesops12030_02782	Ef_aesops12035_02497	Ef_aesops12037_02528	Ef_aesops12038_02532	Ef_aesops12041_02497	Ef_aesops12057_02280	Ef_aesops12062_02521	Ef_aesops13004_02743	Ef_aesops13028_02605	*	Ef_aesops13034_02487	Ef_aus0002_02576	Ef_aus0003_02670	*	Ef_aus0005_02511	Ef_aus0006_02630	Ef_aus0007_02664	Ef_aus0009_02632	Ef_aus0010_02636	Ef_aus0012_02680	Ef_aus0014_02624	*	Ef_aus0016_02517	Ef_aus0019_02538	Ef_aus0021_02756	*	Ef_aus0025_02710	Ef_aus0026_02809	Ef_aus0029_02961	*	*	Ef_aus0041_02843	Ef_aus0043_02731	Ef_aus0045_02753	Ef_aus0053_02661	Ef_aus0055_03026	Ef_aus0065_02478	Ef_aus0070_02850	*	Ef_aus0080_02552	Ef_aus0084_02623
Ef_aus0233_p1	2068	sucrose-6-phosphate hydrolase	Ef_04112313871_02847	Ef_11-9295564_02578	Ef_11282884_02383	Ef_32605238_02399	Ef_524685928_02916	Ef_9150823H_02455	Ef_aesops12030_02783	Ef_aesops12035_02498	Ef_aesops12037_02529	Ef_aesops12038_02533	Ef_aesops12041_02498	Ef_aesops12057_02279	Ef_aesops12062_02522	Ef_aesops13004_02744	Ef_aesops13028_02606	*	Ef_aesops13034_02488	Ef_aus0002_02577	Ef_aus0003_02671	*	Ef_aus0005_02512	Ef_aus0006_02631	Ef_aus0007_02665	Ef_aus0009_02633	Ef_aus0010_02635	Ef_aus0012_02681	Ef_aus0014_02625	*	Ef_aus0016_02518	Ef_aus0019_02539	Ef_aus0021_02757	*	Ef_aus0025_02711	Ef_aus0026_02808	Ef_aus0029_02960	*	*	Ef_aus0041_02844	Ef_aus0043_02732	Ef_aus0045_02754	Ef_aus0053_02662	Ef_aus0055_03025	Ef_aus0065_02479	Ef_aus0070_02851	*	Ef_aus0080_02551	Ef_aus0084_02622
Ef_aus0233_p1	2067	PTS system trehalose/maltose-specific IIBCA component	Ef_04112313871_02846	Ef_11-9295564_02579	Ef_11282884_02384	Ef_32605238_02400	Ef_524685928_02915	Ef_9150823H_02456	Ef_aesops12030_02784	Ef_aesops12035_02499	Ef_aesops12037_02530	Ef_aesops12038_02534	Ef_aesops12041_02499	Ef_aesops12057_02278	Ef_aesops12062_02523	Ef_aesops13004_02745	Ef_aesops13028_02607	*	Ef_aesops13034_02489	Ef_aus0002_02578	Ef_aus0003_02672	*	Ef_aus0005_02513	Ef_aus0006_02632	Ef_aus0007_02666	Ef_aus0009_02634	Ef_aus0010_02634	Ef_aus0012_02682	Ef_aus0014_02626	*	Ef_aus0016_02519	Ef_aus0019_02540	Ef_aus0021_02758	*	Ef_aus0025_02712	Ef_aus0026_02807	Ef_aus0029_02959	*	*	Ef_aus0041_02845	Ef_aus0043_02733	Ef_aus0045_02755	Ef_aus0053_02663	Ef_aus0055_03024	Ef_aus0065_02480	Ef_aus0070_02852	*	Ef_aus0080_02550	Ef_aus0084_02621
Ef_aus0233_p1	2281	fructokinase	Ef_04112313871_02578	Ef_11-9295564_02580	Ef_11282884_02385	Ef_32605238_02401	Ef_524685928_03109	Ef_9150823H_02457	Ef_aesops12030_02785	Ef_aesops12035_02500	Ef_aesops12037_02531	Ef_aesops12038_02535	Ef_aesops12041_02500	Ef_aesops12057_02277	Ef_aesops12062_02524	Ef_aesops13004_02746	Ef_aesops13028_02608	*	Ef_aesops13034_02947	Ef_aus0002_02662	Ef_aus0003_02673	*	Ef_aus0005_02514	Ef_aus0006_02633	Ef_aus0007_02667	Ef_aus0009_02635	Ef_aus0010_02633	Ef_aus0012_02683	Ef_aus0014_02627	*	Ef_aus0016_02520	Ef_aus0019_02541	Ef_aus0021_02759	*	Ef_aus0025_02713	Ef_aus0026_02942	Ef_aus0029_03174	*	*	Ef_aus0041_02846	Ef_aus0043_02734	Ef_aus0045_02756	Ef_aus0053_02664	Ef_aus0055_02769	Ef_aus0065_02481	Ef_aus0070_02853	Ef_aus0078_02646	Ef_aus0080_02709	Ef_aus0084_02810
Ef_aus0233_p1	3374	Transposase	*	*	*	*	*	*	*	*	*	*	*	Ef_aesops12057_02276	*	*	*	*	*	*	*	*	*	*	*	*	*	*	*	*	*	*	*	*	Ef_aus0025_02800	Ef_aus0026_02824	*	*	*	*	*	*	*	*	*	*	*	*	*
Ef_aus0233_p1	3456	Integrase core domain protein	*	*	*	*	*	*	*	*	*	*	*	Ef_aesops12057_02275	*	*	*	*	*	*	*	*	*	*	*	*	*	*	*	*	*	*	*	*	*	*	*	*	*	*	*	*	*	*	*	*	*	*	*
Ef_aus0233_p1	3849	hypothetical protein	*	Ef_11-9295564_02510	*	Ef_32605238_02537	*	Ef_9150823H_02533	Ef_aesops12030_02626	Ef_aesops12035_02601	Ef_aesops12037_02597	Ef_aesops12038_02612	Ef_aesops12041_02589	Ef_aesops12057_02274	Ef_aesops12062_02664	*	Ef_aesops13028_02548	*	Ef_aesops13034_02545	Ef_aus0002_02385	Ef_aus0003_02618	*	*	Ef_aus0006_02496	Ef_aus0007_02555	Ef_aus0009_02563	*	Ef_aus0012_02557	Ef_aus0014_02740	*	*	Ef_aus0019_02434	*	*	*	*	*	*	*	Ef_aus0041_02939	Ef_aus0043_02783	Ef_aus0045_02831	Ef_aus0053_02738	*	Ef_aus0065_02551	Ef_aus0070_02945	*	*	*
Ef_aus0233_p1	3850	phage integrase family protein	*	Ef_11-9295564_02509	*	Ef_32605238_02536	*	Ef_9150823H_02532	Ef_aesops12030_02625	Ef_aesops12035_02600	Ef_aesops12037_02596	Ef_aesops12038_02611	Ef_aesops12041_02588	Ef_aesops12057_02273	Ef_aesops12062_02663	*	Ef_aesops13028_02547	*	Ef_aesops13034_02544	Ef_aus0002_02384	Ef_aus0003_02617	*	*	Ef_aus0006_02497	Ef_aus0007_02556	Ef_aus0009_02642 Ef_aus0009_02562	Ef_aus0010_02569	Ef_aus0012_02558	Ef_aus0014_02741	*	*	Ef_aus0019_02433	*	*	*	*	*	*	*	Ef_aus0041_02938	Ef_aus0043_02782	Ef_aus0045_02830	Ef_aus0053_02737	*	Ef_aus0065_02550	Ef_aus0070_02944	*	*	*
Ef_aus0233_p1	3851	hypothetical protein	*	Ef_11-9295564_02508	*	Ef_32605238_02535	*	Ef_9150823H_02530	Ef_aesops12030_02624	Ef_aesops12035_02599	Ef_aesops12037_02595	Ef_aesops12038_02610	Ef_aesops12041_02587	Ef_aesops12057_02272	Ef_aesops12062_02662	*	Ef_aesops13028_02546	*	Ef_aesops13034_02543	Ef_aus0002_02383	Ef_aus0003_02616	*	*	Ef_aus0006_02498	Ef_aus0007_02557	Ef_aus0009_02561	*	Ef_aus0012_02559	Ef_aus0014_01863	*	*	Ef_aus0019_02432	*	*	*	*	*	*	*	Ef_aus0041_02937	Ef_aus0043_02781	Ef_aus0045_02829	Ef_aus0053_02736	*	Ef_aus0065_02549	Ef_aus0070_02943	*	*	*
Ef_aus0233_p1	3852	transposase	*	Ef_11-9295564_02507	*	Ef_32605238_02534	*	Ef_9150823H_02529	Ef_aesops12030_02623	Ef_aesops12035_02598	Ef_aesops12037_02594	Ef_aesops12038_02609	Ef_aesops12041_02586	Ef_aesops12057_02271	Ef_aesops12062_02661	*	Ef_aesops13028_02545	*	Ef_aesops13034_02542	Ef_aus0002_02382	Ef_aus0003_02615	*	*	Ef_aus0006_02499	Ef_aus0007_02558	Ef_aus0009_02560	*	Ef_aus0012_02560	Ef_aus0014_01862	*	*	Ef_aus0019_02431	*	*	*	*	*	*	*	Ef_aus0041_02936	Ef_aus0043_02780	Ef_aus0045_02828	Ef_aus0053_02735	*	Ef_aus0065_02548	Ef_aus0070_02942	*	*	*
Ef_aus0233_p1	3853	IS66 family transposase	*	Ef_11-9295564_02506	*	Ef_32605238_02533	*	Ef_9150823H_02528	Ef_aesops12030_02622	Ef_aesops12035_02597	Ef_aesops12037_02593	Ef_aesops12038_02608	Ef_aesops12041_02585	Ef_aesops12057_02270	Ef_aesops12062_02660	*	Ef_aesops13028_02544	*	Ef_aesops13034_02541	Ef_aus0002_02381	Ef_aus0003_02614	*	*	Ef_aus0006_02500	Ef_aus0007_02559	Ef_aus0009_02559	*	Ef_aus0012_02561	Ef_aus0014_01861	*	*	Ef_aus0019_02430	*	*	*	*	*	*	*	Ef_aus0041_02935	Ef_aus0043_02779	Ef_aus0045_02827	Ef_aus0053_02734	*	Ef_aus0065_02547	Ef_aus0070_02941	*	*	*
Ef_aus0233_p1	3854	3-hexulose-6-phosphate isomerase	*	Ef_11-9295564_02505	*	Ef_32605238_02532	*	Ef_9150823H_02527	Ef_aesops12030_02621	Ef_aesops12035_02596	Ef_aesops12037_02592	Ef_aesops12038_02607	Ef_aesops12041_02584	Ef_aesops12057_02269	Ef_aesops12062_02659	*	Ef_aesops13028_02543	*	Ef_aesops13034_02540	Ef_aus0002_02380	Ef_aus0003_02613	*	*	Ef_aus0006_02501	Ef_aus0007_02560	Ef_aus0009_02558	*	Ef_aus0012_02562	Ef_aus0014_01860	*	*	Ef_aus0019_02429	*	*	*	*	*	*	*	Ef_aus0041_02858	Ef_aus0043_02735	Ef_aus0045_02778	Ef_aus0053_02676	*	Ef_aus0065_02504	Ef_aus0070_02870	*	*	*
Ef_aus0233_p1	3855	Ribulose-phosphate 3-epimerase	*	Ef_11-9295564_02504	*	Ef_32605238_02531	*	Ef_9150823H_02526	Ef_aesops12030_02620	Ef_aesops12035_02595	Ef_aesops12037_02591	Ef_aesops12038_02606	Ef_aesops12041_02583	Ef_aesops12057_02268	Ef_aesops12062_02658	*	Ef_aesops13028_02542	*	Ef_aesops13034_02539	Ef_aus0002_02379	Ef_aus0003_02612	*	*	Ef_aus0006_02502	Ef_aus0007_02561	Ef_aus0009_02557	*	Ef_aus0012_02563	Ef_aus0014_01859	*	*	Ef_aus0019_02428	*	*	*	*	*	*	*	Ef_aus0041_02857	Ef_aus0043_02736	Ef_aus0045_02777	Ef_aus0053_02675	*	Ef_aus0065_02503	Ef_aus0070_02869	*	*	*
Ef_aus0233_p1	3856	hypothetical protein	*	Ef_11-9295564_02503	*	Ef_32605238_02530	*	Ef_9150823H_02525	Ef_aesops12030_02619	Ef_aesops12035_02594	Ef_aesops12037_02590	Ef_aesops12038_02605	Ef_aesops12041_02582	Ef_aesops12057_02267	Ef_aesops12062_02657	*	Ef_aesops13028_02541	*	Ef_aesops13034_02538	Ef_aus0002_02378	Ef_aus0003_02611	*	*	Ef_aus0006_02503	Ef_aus0007_02562	Ef_aus0009_02556	*	Ef_aus0012_02564	Ef_aus0014_01858	*	*	Ef_aus0019_02427	*	*	*	*	*	*	*	Ef_aus0041_02856	Ef_aus0043_02737	Ef_aus0045_02776	Ef_aus0053_02674	*	Ef_aus0065_02502	Ef_aus0070_02868	*	*	*
Ef_aus0233_p1	3857	PTS system galactitol-specific IIB component	*	Ef_11-9295564_02502	*	Ef_32605238_02529	*	Ef_9150823H_02524	Ef_aesops12030_02618	Ef_aesops12035_02593	Ef_aesops12037_02589	Ef_aesops12038_02604	Ef_aesops12041_02581	Ef_aesops12057_02266	Ef_aesops12062_02656	*	Ef_aesops13028_02540	*	Ef_aesops13034_02537	Ef_aus0002_02377	Ef_aus0003_02610	*	*	Ef_aus0006_02504	Ef_aus0007_02563	Ef_aus0009_02555	*	Ef_aus0012_02565	Ef_aus0014_01857	*	*	Ef_aus0019_02426	*	*	*	*	*	*	*	Ef_aus0041_02855	Ef_aus0043_02738	Ef_aus0045_02775	Ef_aus0053_02673	*	Ef_aus0065_02501	Ef_aus0070_02867	*	*	*
Ef_aus0233_p1	3858	PTS system galactitol-specific IIC component	*	Ef_11-9295564_02501	*	Ef_32605238_02528	*	Ef_9150823H_02523	Ef_aesops12030_02617	Ef_aesops12035_02592	Ef_aesops12037_02588	Ef_aesops12038_02603	Ef_aesops12041_02580	Ef_aesops12057_02265	Ef_aesops12062_02655	*	Ef_aesops13028_02539	*	Ef_aesops13034_02536	Ef_aus0002_02376	Ef_aus0003_02609	*	*	Ef_aus0006_02505	Ef_aus0007_02564	Ef_aus0009_02554	*	Ef_aus0012_02566	Ef_aus0014_01856	*	*	Ef_aus0019_02425	*	*	*	*	*	*	*	Ef_aus0041_02854	Ef_aus0043_02739	Ef_aus0045_02774	Ef_aus0053_02672	*	Ef_aus0065_02500	Ef_aus0070_02866	*	*	*
Ef_aus0233_p1	3859	PTS system galactitol-specific IIA component	*	Ef_11-9295564_02500	*	Ef_32605238_02527	*	Ef_9150823H_02522	Ef_aesops12030_02616	Ef_aesops12035_02591	Ef_aesops12037_02587	Ef_aesops12038_02602	Ef_aesops12041_02579	Ef_aesops12057_02264	Ef_aesops12062_02654	*	Ef_aesops13028_02538	*	Ef_aesops13034_02535	Ef_aus0002_02375	Ef_aus0003_02608	*	*	Ef_aus0006_02506	Ef_aus0007_02565	Ef_aus0009_02553	Ef_aus0010_02734	Ef_aus0012_02567	Ef_aus0014_01855	*	*	Ef_aus0019_02424	Ef_aus0021_02978	*	*	*	*	*	*	Ef_aus0041_02853	Ef_aus0043_02740	Ef_aus0045_02773	Ef_aus0053_02671	*	Ef_aus0065_02499	Ef_aus0070_02865	*	*	*
Ef_aus0233_p1	3860	transcriptional antiterminator bglG	*	Ef_11-9295564_02499	*	Ef_32605238_02526	*	Ef_9150823H_02521	Ef_aesops12030_02615	Ef_aesops12035_02590	Ef_aesops12037_02586	Ef_aesops12038_02601	Ef_aesops12041_02578	Ef_aesops12057_02263	Ef_aesops12062_02653	*	Ef_aesops13028_02537	*	Ef_aesops13034_02534	Ef_aus0002_02374	Ef_aus0003_02607	*	*	Ef_aus0006_02507	Ef_aus0007_02566	Ef_aus0009_02552	*	Ef_aus0012_02568	Ef_aus0014_01854	*	*	Ef_aus0019_02423	*	*	*	*	*	*	*	Ef_aus0041_02852	Ef_aus0043_02741	Ef_aus0045_02772	Ef_aus0053_02670	*	Ef_aus0065_02498	Ef_aus0070_02864	*	*	*
Ef_aus0233_p1	659	ISEf1 transposase	Ef_04112313871_02974	Ef_11-9295564_02809	Ef_11282884_02842	Ef_32605238_02814	Ef_524685928_03092	Ef_9150823H_02948	Ef_aesops12030_02955	Ef_aesops12035_02907	Ef_aesops12037_02908	Ef_aesops12038_02916	Ef_aesops12041_02930	Ef_aesops12057_02815	Ef_aesops12062_02912	Ef_aesops13004_02959	Ef_aesops13028_02863	Ef_aesops13032_02829	*	*	Ef_aus0003_02825	aus0004_chr_p1-3.fna_02014 aus0004_chr_p1-3.fna_01827 aus0004_chr_p1-3.fna_01271 aus0004_chr_p1-3.fna_01153	*	*	Ef_aus0007_02310	Ef_aus0009_02746	Ef_aus0010_02707	Ef_aus0012_02851	Ef_aus0014_00768	Ef_aus0015_02658	Ef_aus0016_00971	*	Ef_aus0021_02947	Ef_aus0023_02707	Ef_aus0025_02911	Ef_aus0026_02104	Ef_aus0029_03153	Ef_aus0031_02803	Ef_aus0038_02696	*	*	*	*	Ef_aus0055_03137	*	*	Ef_aus0078_03077	Ef_aus0080_02708	*
Ef_aus0233_p1	4014	hypothetical protein	*	*	*	*	*	*	Ef_aesops12030_02965	*	*	Ef_aesops12038_02925	*	*	*	*	*	*	*	Ef_aus0002_02740	Ef_aus0003_02835	*	*	Ef_aus0006_02887	Ef_aus0007_02868	Ef_aus0009_02755	*	Ef_aus0012_02865	*	*	*	Ef_aus0019_02751	*	*	*	*	*	*	*	Ef_aus0041_03117	*	Ef_aus0045_02991	Ef_aus0053_02928	*	Ef_aus0065_02714	Ef_aus0070_03155	*	*	*
Ef_aus0233_p1	4015	circular bacteriocin circularin A/uberolysin family	*	*	*	*	*	*	Ef_aesops12030_02964	*	*	Ef_aesops12038_02924	*	Ef_aesops12057_02822	*	*	*	*	*	Ef_aus0002_02741	Ef_aus0003_02834	*	*	Ef_aus0006_02888	Ef_aus0007_02869	Ef_aus0009_02756	*	Ef_aus0012_02866	*	*	*	Ef_aus0019_02752	*	*	*	*	*	*	*	Ef_aus0041_03118	*	Ef_aus0045_02992	Ef_aus0053_02929	*	Ef_aus0065_02713	Ef_aus0070_03156	*	*	*
Ef_aus0233_p1	2263	Integrase	Ef_04112313871_02978	*	Ef_11282884_02849	*	Ef_524685928_03104	*	*	*	*	*	*	*	*	*	*	*	*	*	Ef_aus0003_02829	aus0004_chr_p1-3.fna_02471 aus0004_chr_p1-3.fna_02221 aus0004_chr_p1-3.fna_01985 aus0004_chr_p1-3.fna_01873 aus0004_chr_p1-3.fna_01800 aus0004_chr_p1-3.fna_01557 aus0004_chr_p1-3.fna_01388 aus0004_chr_p1-3.fna_01270 aus0004_chr_p1-3.fna_01013 aus0004_chr_p1-3.fna_00962 aus0004_chr_p1-3.fna_00692 aus0004_chr_p1-3.fna_00309	Ef_aus0005_02559	Ef_aus0006_02879	Ef_aus0007_02862	*	Ef_aus0010_02719	Ef_aus0012_02860	Ef_aus0014_02759	Ef_aus0015_02669	Ef_aus0016_02754	Ef_aus0019_02737	Ef_aus0021_02957	Ef_aus0023_02711	Ef_aus0025_02914	Ef_aus0026_02959	Ef_aus0029_03167	Ef_aus0031_02810	Ef_aus0038_02706	*	Ef_aus0043_02851	*	*	Ef_aus0055_03149	*	*	Ef_aus0078_03096	*	*
Ef_aus0233_p1	3963	hypothetical protein	*	Ef_11-9295564_02445	*	Ef_32605238_02417	*	Ef_9150823H_02486	Ef_aesops12030_02567	Ef_aesops12035_02853	Ef_aesops12037_02607	Ef_aesops12038_02674	Ef_aesops12041_02666	Ef_aesops12057_02568	Ef_aesops12062_02542	*	Ef_aesops13028_02478	*	Ef_aesops13034_02566	Ef_aus0002_02623	Ef_aus0003_02633	*	*	Ef_aus0006_02621	Ef_aus0007_02514	Ef_aus0009_02538	*	Ef_aus0012_02547	Ef_aus0014_02609	*	*	Ef_aus0019_02613	Ef_aus0021_02973	*	*	*	*	*	*	Ef_aus0041_03008	Ef_aus0043_02699	Ef_aus0045_02892	Ef_aus0053_02807	*	Ef_aus0065_02585	Ef_aus0070_03008	*	*	*
Ef_aus0233_p1	3962	hypothetical protein	*	Ef_11-9295564_02444	*	Ef_32605238_02416	*	Ef_9150823H_02485	Ef_aesops12030_02566	Ef_aesops12035_02854	Ef_aesops12037_02608	Ef_aesops12038_02675	Ef_aesops12041_02667	Ef_aesops12057_02567	Ef_aesops12062_02543	*	Ef_aesops13028_02479	*	Ef_aesops13034_02567	Ef_aus0002_02684 Ef_aus0002_02624	Ef_aus0003_02632	*	*	Ef_aus0006_02620	Ef_aus0007_02513	Ef_aus0009_02537	*	Ef_aus0012_02546	Ef_aus0014_02608	*	*	Ef_aus0019_02612	*	*	*	*	*	*	*	Ef_aus0041_03009	Ef_aus0043_02698	Ef_aus0045_02893	Ef_aus0053_02808	*	Ef_aus0065_02586	Ef_aus0070_03009	*	*	*
Ef_aus0233_p1	1807	hypothetical protein	Ef_04112313871_02527 Ef_04112313871_02288	Ef_11-9295564_02443	*	Ef_32605238_02415	Ef_524685928_02676 Ef_524685928_02279	Ef_9150823H_02484	Ef_aesops12030_02734 Ef_aesops12030_02565	Ef_aesops12035_02855 Ef_aesops12035_02450	Ef_aesops12037_02609 Ef_aesops12037_02425	Ef_aesops12038_02676 Ef_aesops12038_02455	Ef_aesops12041_02668 Ef_aesops12041_02433	Ef_aesops12057_02566	Ef_aesops12062_02544 Ef_aesops12062_02401	Ef_aesops13004_01513	Ef_aesops13028_02480 Ef_aesops13028_02007	Ef_aesops13032_02493	Ef_aesops13034_02767 Ef_aesops13034_02636 Ef_aesops13034_02568	Ef_aus0002_02625 Ef_aus0002_02509	Ef_aus0003_02631 Ef_aus0003_02271	aus0004_chr_p1-3.fna_02975	Ef_aus0005_02408	Ef_aus0006_02818 Ef_aus0006_02742 Ef_aus0006_02619	Ef_aus0007_02569 Ef_aus0007_02512	Ef_aus0009_02536	*	Ef_aus0012_02571 Ef_aus0012_02545	Ef_aus0014_02607 Ef_aus0014_02334	Ef_aus0015_01508	Ef_aus0016_02592	Ef_aus0019_02611	Ef_aus0021_02571	Ef_aus0023_02602 Ef_aus0023_02306	Ef_aus0025_02816 Ef_aus0025_01586	Ef_aus0026_02909 Ef_aus0026_02812 Ef_aus0026_02566	Ef_aus0029_03096 Ef_aus0029_03041	Ef_aus0031_02714 Ef_aus0031_02440	Ef_aus0038_02564 Ef_aus0038_01390	Ef_aus0041_03010 Ef_aus0041_02929 Ef_aus0041_02700	Ef_aus0043_02697 Ef_aus0043_02333	Ef_aus0045_02894 Ef_aus0045_02818 Ef_aus0045_02583	Ef_aus0053_02809 Ef_aus0053_02725 Ef_aus0053_02502	Ef_aus0055_03089 Ef_aus0055_03043	Ef_aus0065_02587 Ef_aus0065_02554 Ef_aus0065_02362	Ef_aus0070_03010 Ef_aus0070_02932 Ef_aus0070_02691	Ef_aus0078_02792	Ef_aus0080_01327	Ef_aus0084_02797 Ef_aus0084_02771
Ef_aus0233_p1	2952	hypothetical protein	Ef_04112313871_02291	Ef_11-9295564_02442	*	Ef_32605238_02414	Ef_524685928_02276	Ef_9150823H_02864 Ef_9150823H_02483	Ef_aesops12030_02564	Ef_aesops12035_02856 Ef_aesops12035_02453	Ef_aesops12037_02610 Ef_aesops12037_02428	Ef_aesops12038_02677 Ef_aesops12038_02458	Ef_aesops12041_02669 Ef_aesops12041_02436	Ef_aesops12057_02565	Ef_aesops12062_02545 Ef_aesops12062_02404	Ef_aesops13004_01514	Ef_aesops13028_02481 Ef_aesops13028_02010	Ef_aesops13032_02496	Ef_aesops13034_02569 Ef_aesops13034_02963 Ef_aesops13034_02639	Ef_aus0002_02626 Ef_aus0002_02791	Ef_aus0003_02630 Ef_aus0003_02268	aus0004_chr_p1-3.fna_02972	Ef_aus0005_02407	Ef_aus0006_02618	Ef_aus0007_02511	Ef_aus0009_02535	Ef_aus0010_02335	Ef_aus0012_02544	Ef_aus0014_02606	*	Ef_aus0016_02771	Ef_aus0019_02610	*	*	*	Ef_aus0026_02970	Ef_aus0029_03060	*	*	Ef_aus0041_03011 Ef_aus0041_02697	Ef_aus0043_02696	Ef_aus0045_02895 Ef_aus0045_02580	Ef_aus0053_02810 Ef_aus0053_02499	*	Ef_aus0065_02588 Ef_aus0065_02365	Ef_aus0070_03011 Ef_aus0070_02688	Ef_aus0078_02994	*	Ef_aus0084_02796
Ef_aus0233_p1	1810	hypothetical protein	Ef_04112313871_02530	Ef_11-9295564_02441	Ef_11282884_02801	Ef_32605238_02413	Ef_524685928_02673	Ef_9150823H_02482	Ef_aesops12030_02563 Ef_aesops12030_02737	Ef_aesops12035_02857	Ef_aesops12037_02611	Ef_aesops12038_02678	Ef_aesops12041_02670	Ef_aesops12057_02564	Ef_aesops12062_02546	Ef_aesops13004_01515	Ef_aesops13028_02482	*	Ef_aesops13034_02570	Ef_aus0002_02627	Ef_aus0003_02629	*	Ef_aus0005_02406	Ef_aus0006_02617 Ef_aus0006_02837	Ef_aus0007_02510	Ef_aus0009_02534	Ef_aus0010_02334	Ef_aus0012_02543	Ef_aus0014_02605 Ef_aus0014_02331	Ef_aus0015_01505	Ef_aus0016_02770	Ef_aus0019_02609	Ef_aus0021_02568	Ef_aus0023_02309	Ef_aus0025_01589	Ef_aus0026_02971	Ef_aus0029_03151	Ef_aus0031_02443	Ef_aus0038_01393	Ef_aus0041_03012 Ef_aus0041_02926	Ef_aus0043_02695 Ef_aus0043_02336	Ef_aus0045_02896 Ef_aus0045_02815	Ef_aus0053_02811 Ef_aus0053_02722	Ef_aus0055_03130	Ef_aus0065_02589	Ef_aus0070_03012 Ef_aus0070_02929	Ef_aus0078_02789	Ef_aus0080_01324	Ef_aus0084_02768
Ef_aus0233_p1	1811	hypothetical protein	Ef_04112313871_02531	Ef_11-9295564_02440	Ef_11282884_02802	Ef_32605238_02412	Ef_524685928_02672	Ef_9150823H_02863 Ef_9150823H_02481	Ef_aesops12030_02738 Ef_aesops12030_02562	*	Ef_aesops12037_02612	Ef_aesops12038_02679	*	Ef_aesops12057_02563	*	Ef_aesops13004_01516	Ef_aesops13028_02483 Ef_aesops13028_02011	*	Ef_aesops13034_02967 Ef_aesops13034_02571	Ef_aus0002_02781	Ef_aus0003_02628	*	Ef_aus0005_02405	Ef_aus0006_02838 Ef_aus0006_02616	Ef_aus0007_02509	Ef_aus0009_02533	Ef_aus0010_02333	Ef_aus0012_02542	Ef_aus0014_02604 Ef_aus0014_02330	Ef_aus0015_01504	Ef_aus0016_02739	Ef_aus0019_02608	Ef_aus0021_02567	Ef_aus0023_02310	Ef_aus0025_01590	*	Ef_aus0029_03059	Ef_aus0031_02444	Ef_aus0038_01394	Ef_aus0041_03013	Ef_aus0043_02694 Ef_aus0043_02337	Ef_aus0045_02897	Ef_aus0053_02812	Ef_aus0055_03129	Ef_aus0065_02590	Ef_aus0070_03013	Ef_aus0078_02993	Ef_aus0080_01323	Ef_aus0084_02795
Ef_aus0233_p1	1812	hypothetical protein	Ef_04112313871_02532 Ef_04112313871_02293	Ef_11-9295564_02439	Ef_11282884_02803	Ef_32605238_02411	Ef_524685928_02671 Ef_524685928_02274	Ef_9150823H_02862 Ef_9150823H_02480	Ef_aesops12030_02739 Ef_aesops12030_02561	Ef_aesops12035_02924 Ef_aesops12035_02455	Ef_aesops12037_02613 Ef_aesops12037_02430	Ef_aesops12038_02680 Ef_aesops12038_02460	Ef_aesops12041_02672 Ef_aesops12041_02438	Ef_aesops12057_02562	Ef_aesops12062_02548 Ef_aesops12062_02406	Ef_aesops13004_01517	Ef_aesops13028_02484 Ef_aesops13028_02012	Ef_aesops13032_02498	Ef_aesops13034_02968 Ef_aesops13034_02641 Ef_aesops13034_02572	Ef_aus0002_02780	Ef_aus0003_02627 Ef_aus0003_02267	aus0004_chr_p1-3.fna_02971	Ef_aus0005_02404	Ef_aus0006_02839 Ef_aus0006_02615	Ef_aus0007_02508	Ef_aus0009_02532	Ef_aus0010_02332	Ef_aus0012_02541	Ef_aus0014_02603 Ef_aus0014_02329	Ef_aus0015_01503	Ef_aus0016_02738	Ef_aus0019_02607	Ef_aus0021_02566	Ef_aus0023_02311	Ef_aus0025_01591	*	Ef_aus0029_03186	Ef_aus0031_02445	Ef_aus0038_01395	*	Ef_aus0043_02693 Ef_aus0043_02338	*	*	Ef_aus0055_03128	*	*	Ef_aus0078_02947 Ef_aus0078_02927	Ef_aus0080_01322	Ef_aus0084_02808
Ef_aus0233_p1	3692	hypothetical protein	*	Ef_11-9295564_02438	*	Ef_32605238_02410	*	Ef_9150823H_02479	Ef_aesops12030_02560	Ef_aesops12035_02707	Ef_aesops12037_02614	Ef_aesops12038_02681	Ef_aesops12041_02673	Ef_aesops12057_02561	Ef_aesops12062_02549	*	Ef_aesops13028_02485	*	Ef_aesops13034_02573	Ef_aus0002_02426	Ef_aus0003_02626	*	*	*	*	Ef_aus0009_02531	*	*	*	*	*	Ef_aus0019_02463	*	*	*	*	Ef_aus0029_03030	*	*	*	*	*	*	*	*	*	Ef_aus0078_02926	*	*
Ef_aus0233_p1	2548	single-strand binding protein Ssb_1	*	Ef_11-9295564_02437	*	Ef_32605238_02409	*	Ef_9150823H_02478	Ef_aesops12030_02559	Ef_aesops12035_02708	Ef_aesops12037_02615	Ef_aesops12038_02682	Ef_aesops12041_02674	Ef_aesops12057_02560	Ef_aesops12062_02550	*	Ef_aesops13028_02486	*	Ef_aesops13034_02574	Ef_aus0002_02425	Ef_aus0003_02625	*	*	Ef_aus0006_02614	Ef_aus0007_02507	Ef_aus0009_02530	*	Ef_aus0012_02540	Ef_aus0014_02602	*	*	Ef_aus0019_02462	*	*	*	*	Ef_aus0029_03029	*	*	Ef_aus0041_03055	Ef_aus0043_02692	Ef_aus0045_02917	Ef_aus0053_02829	*	Ef_aus0065_02631	Ef_aus0070_03036	Ef_aus0078_02925	*	*
Ef_aus0233_p1	3691	single-strand binding protein	*	Ef_11-9295564_02436	*	Ef_32605238_02408	*	Ef_9150823H_02477	Ef_aesops12030_02558	Ef_aesops12035_02709	Ef_aesops12037_02616	Ef_aesops12038_02683	Ef_aesops12041_02675	Ef_aesops12057_02559	Ef_aesops12062_02551	*	Ef_aesops13028_02487	*	Ef_aesops13034_02575	Ef_aus0002_02424	Ef_aus0003_02624	*	*	Ef_aus0006_02613	Ef_aus0007_02506	Ef_aus0009_02529	*	Ef_aus0012_02539	Ef_aus0014_02601	*	*	Ef_aus0019_02461	*	*	*	*	Ef_aus0029_03028	*	*	Ef_aus0041_03056	Ef_aus0043_02691	Ef_aus0045_02918	Ef_aus0053_02830	*	Ef_aus0065_02630	Ef_aus0070_03037	Ef_aus0078_02924	*	*
Ef_aus0233_p1	2887	hypothetical protein	Ef_04112313871_02296	Ef_11-9295564_02435	*	Ef_32605238_02407	Ef_524685928_02271	Ef_9150823H_02476	Ef_aesops12030_02557	Ef_aesops12035_02710 Ef_aesops12035_02458	Ef_aesops12037_02617 Ef_aesops12037_02433	Ef_aesops12038_02684 Ef_aesops12038_02463	Ef_aesops12041_02676 Ef_aesops12041_02441	Ef_aesops12057_02558	Ef_aesops12062_02552 Ef_aesops12062_02409	*	Ef_aesops13028_02488	Ef_aesops13032_02501	Ef_aesops13034_02783 Ef_aesops13034_02576	Ef_aus0002_02423	Ef_aus0003_02623 Ef_aus0003_02264	aus0004_chr_p1-3.fna_02968	*	Ef_aus0006_02612	Ef_aus0007_02505	Ef_aus0009_02528	*	Ef_aus0012_02538	Ef_aus0014_02600	*	Ef_aus0016_02787	Ef_aus0019_02460	*	*	*	Ef_aus0026_02717	Ef_aus0029_03027	*	*	Ef_aus0041_03057 Ef_aus0041_03038	Ef_aus0043_02690	Ef_aus0045_02931 Ef_aus0045_02919	Ef_aus0053_02844 Ef_aus0053_02831	*	Ef_aus0065_02636 Ef_aus0065_02629	Ef_aus0070_03064 Ef_aus0070_03038	Ef_aus0078_02923	*	*
Ef_aus0233_p1	2886	putative transcriptional regulator	Ef_04112313871_02297	Ef_11-9295564_02434	*	Ef_32605238_02406	Ef_524685928_02270	Ef_9150823H_02475	Ef_aesops12030_02556	Ef_aesops12035_02711 Ef_aesops12035_02459	Ef_aesops12037_02618 Ef_aesops12037_02434	Ef_aesops12038_02685 Ef_aesops12038_02464	Ef_aesops12041_02677 Ef_aesops12041_02442	Ef_aesops12057_02557	Ef_aesops12062_02553 Ef_aesops12062_02410	*	Ef_aesops13028_02489	Ef_aesops13032_02502	Ef_aesops13034_02782 Ef_aesops13034_02577	Ef_aus0002_02422	Ef_aus0003_02622 Ef_aus0003_02263	aus0004_chr_p1-3.fna_02967	*	Ef_aus0006_02611	Ef_aus0007_02504	Ef_aus0009_02527	*	Ef_aus0012_02537	Ef_aus0014_02599	*	*	Ef_aus0019_02459	*	*	*	Ef_aus0026_02716	Ef_aus0029_03026	*	*	*	Ef_aus0043_02689	*	*	*	*	*	Ef_aus0078_02922	*	*
Ef_aus0233_p1	2021	hypothetical protein	Ef_04112313871_02537 Ef_04112313871_02298	Ef_11-9295564_02433	Ef_11282884_02701 Ef_11282884_02693	Ef_32605238_02405	Ef_524685928_02666 Ef_524685928_02269	Ef_9150823H_02474 Ef_9150823H_02466	Ef_aesops12030_02555	Ef_aesops12035_02712 Ef_aesops12035_02460	Ef_aesops12037_02619 Ef_aesops12037_02435	Ef_aesops12038_02686 Ef_aesops12038_02465	Ef_aesops12041_02678 Ef_aesops12041_02443	Ef_aesops12057_02556	Ef_aesops12062_02554 Ef_aesops12062_02411	Ef_aesops13004_01522	Ef_aesops13028_02490 Ef_aesops13028_02017	Ef_aesops13032_02503	Ef_aesops13034_02781 Ef_aesops13034_02775 Ef_aesops13034_02578	Ef_aus0002_02421	Ef_aus0003_02621 Ef_aus0003_02262	aus0004_chr_p1-3.fna_02966	Ef_aus0005_02399	Ef_aus0006_02761 Ef_aus0006_02610	Ef_aus0007_02503	Ef_aus0009_02526	Ef_aus0010_02327	Ef_aus0012_02536	Ef_aus0014_02598 Ef_aus0014_02324	Ef_aus0015_01498	Ef_aus0016_02774 Ef_aus0016_02772	Ef_aus0019_02458	Ef_aus0021_02561	Ef_aus0023_02316	Ef_aus0025_01596	Ef_aus0026_02722 Ef_aus0026_02715	Ef_aus0029_02887 Ef_aus0029_03051 Ef_aus0029_03025	Ef_aus0031_02450	Ef_aus0038_01400	Ef_aus0041_02966 Ef_aus0041_03096 Ef_aus0041_03039	Ef_aus0043_02343 Ef_aus0043_02688	Ef_aus0045_02743 Ef_aus0045_02968 Ef_aus0045_02865	Ef_aus0053_02776 Ef_aus0053_02892 Ef_aus0053_02856	Ef_aus0055_02851 Ef_aus0055_02988	Ef_aus0065_02647 Ef_aus0065_02641	Ef_aus0070_02975 Ef_aus0070_03126 Ef_aus0070_03096	Ef_aus0078_02942 Ef_aus0078_02921	Ef_aus0080_01317	Ef_aus0084_02717 Ef_aus0084_02571
Ef_aus0233_p1	2022	DNA topoisomerase III	Ef_04112313871_02538 Ef_04112313871_02299	Ef_11-9295564_02432	Ef_11282884_02700 Ef_11282884_02692	Ef_32605238_02404	Ef_524685928_02922	Ef_9150823H_02473 Ef_9150823H_02465	Ef_aesops12030_02554	Ef_aesops12035_02713	Ef_aesops12037_02620 Ef_aesops12037_02436	Ef_aesops12038_02687 Ef_aesops12038_02466	Ef_aesops12041_02679 Ef_aesops12041_02444	Ef_aesops12057_02555	Ef_aesops12062_02555 Ef_aesops12062_02412	Ef_aesops13004_01523	Ef_aesops13028_02491 Ef_aesops13028_02018	Ef_aesops13032_02504	Ef_aesops13034_02780 Ef_aesops13034_02774 Ef_aesops13034_02579	Ef_aus0002_02420	Ef_aus0003_02620 Ef_aus0003_02261	aus0004_chr_p1-3.fna_02965	Ef_aus0005_02398	*	Ef_aus0007_02502	Ef_aus0009_02525	Ef_aus0010_02326	Ef_aus0012_02535	*	Ef_aus0015_01497	*	Ef_aus0019_02457	Ef_aus0021_02560	Ef_aus0023_02317	Ef_aus0025_01597	Ef_aus0026_02721 Ef_aus0026_02714	Ef_aus0029_02886	Ef_aus0031_02451	Ef_aus0038_01401	Ef_aus0041_03040	Ef_aus0043_02344	Ef_aus0045_02864 Ef_aus0045_02744	Ef_aus0053_02857	Ef_aus0055_02987 Ef_aus0055_02852	Ef_aus0065_02648 Ef_aus0065_02642	Ef_aus0070_03097	*	Ef_aus0080_01316	Ef_aus0084_02570
Ef_aus0233_p1	3702	hypothetical protein	*	Ef_11-9295564_02431	*	Ef_32605238_02403	*	Ef_9150823H_02472	Ef_aesops12030_02553	Ef_aesops12035_02714	Ef_aesops12037_02621	Ef_aesops12038_02688	Ef_aesops12041_02680	Ef_aesops12057_02554	Ef_aesops12062_02556	*	Ef_aesops13028_02492	*	Ef_aesops13034_02580	Ef_aus0002_02419	Ef_aus0003_02619	*	*	Ef_aus0006_02797	Ef_aus0007_02501	Ef_aus0009_02524	*	Ef_aus0012_02534	Ef_aus0014_02716	*	*	Ef_aus0019_02456	*	*	*	*	Ef_aus0029_03066	*	*	Ef_aus0041_03049	Ef_aus0043_02830	Ef_aus0045_02863	Ef_aus0053_02846	*	Ef_aus0065_02634	Ef_aus0070_03075	Ef_aus0078_03078	*	*
Ef_aus0233_p1	2220	hypothetical protein	Ef_04112313871_02876	Ef_11-9295564_02430	*	Ef_32605238_02402	Ef_524685928_02921	Ef_9150823H_02471 Ef_9150823H_02463	Ef_aesops12030_02552	Ef_aesops12035_02883	*	Ef_aesops12038_02893	Ef_aesops12041_02925	Ef_aesops12057_02553	Ef_aesops12062_02557 Ef_aesops12062_02414	Ef_aesops13004_01525	Ef_aesops13028_02493 Ef_aesops13028_02020	Ef_aesops13032_02506	Ef_aesops13034_02890 Ef_aesops13034_02669	Ef_aus0002_02418	Ef_aus0003_02800	aus0004_chr_p1-3.fna_02963	Ef_aus0005_02396	Ef_aus0006_02804 Ef_aus0006_01813	Ef_aus0007_02500	Ef_aus0009_02523	Ef_aus0010_02323	Ef_aus0012_02533	*	Ef_aus0015_01495	*	Ef_aus0019_02455	Ef_aus0021_02558	Ef_aus0023_02319	Ef_aus0025_01599	Ef_aus0026_02954	*	Ef_aus0031_02453	Ef_aus0038_01403	*	Ef_aus0043_02839	*	*	Ef_aus0055_02854	*	*	*	Ef_aus0080_01314	*
Ef_aus0233_p1	2232	IS116/IS110/IS902 family transposase	Ef_04112313871_02951	Ef_11-9295564_02795	Ef_11282884_02828	Ef_32605238_02786	Ef_524685928_03071	Ef_9150823H_02859	Ef_aesops12030_02939	Ef_aesops12035_02891	Ef_aesops12037_02890	Ef_aesops12038_02898	Ef_aesops12041_02913	Ef_aesops12057_02799	Ef_aesops12062_02895	Ef_aesops13004_02946	Ef_aesops13028_02841	Ef_aesops13032_02814	Ef_aesops13034_02932	Ef_aus0002_02660	Ef_aus0003_02802	aus0004_chr_p1-3.fna_02709 aus0004_chr_p1-3.fna_02208 aus0004_chr_p1-3.fna_01545 aus0004_chr_p1-3.fna_01267	*	Ef_aus0006_02847	Ef_aus0007_02808	Ef_aus0009_02733	Ef_aus0010_02692	Ef_aus0012_02836	Ef_aus0014_02743	Ef_aus0015_02646	Ef_aus0016_02719	Ef_aus0019_02698	Ef_aus0021_02930	Ef_aus0023_02702	Ef_aus0025_02896	Ef_aus0026_02941	Ef_aus0029_03119	Ef_aus0031_02780	Ef_aus0038_02667	Ef_aus0041_03054	Ef_aus0043_02835	Ef_aus0045_02951	Ef_aus0053_02855	Ef_aus0055_03115	Ef_aus0065_02643	Ef_aus0070_03095	Ef_aus0078_03042	Ef_aus0080_02691	Ef_aus0084_02784
Ef_aus0233_p1	2935	hypothetical protein	Ef_04112313871_02886 Ef_04112313871_02807	Ef_11-9295564_01917	Ef_11282884_02863 Ef_11282884_01500	Ef_32605238_01740	Ef_524685928_02809	Ef_9150823H_02764	Ef_aesops12030_02147	Ef_aesops12035_02803 Ef_aesops12035_02812	Ef_aesops12037_02816 Ef_aesops12037_02821	Ef_aesops12038_02824 Ef_aesops12038_02829	Ef_aesops12041_02826 Ef_aesops12041_02831	Ef_aesops12057_01503	Ef_aesops12062_02337 Ef_aesops12062_02829	*	Ef_aesops13028_02667	*	Ef_aesops13034_02859 Ef_aesops13034_02864	Ef_aus0002_02127	Ef_aus0003_02814	aus0004_chr_p1-3.fna_02961	*	*	*	Ef_aus0009_02667	*	*	*	*	Ef_aus0016_02497	Ef_aus0019_01871	Ef_aus0021_01751	Ef_aus0023_01559	*	Ef_aus0026_02885	Ef_aus0029_03141 Ef_aus0029_03192	*	*	Ef_aus0041_02826	Ef_aus0043_01616	Ef_aus0045_02766	Ef_aus0053_02631	Ef_aus0055_01959	Ef_aus0065_01682	Ef_aus0070_02838	Ef_aus0078_03116	*	*
Ef_aus0233_p1	460	hypothetical protein	Ef_04112313871_02885 Ef_04112313871_02808	Ef_11-9295564_01918	Ef_11282884_01501	Ef_32605238_01741	Ef_524685928_02808	Ef_9150823H_02765 Ef_9150823H_02461	Ef_aesops12030_02146	Ef_aesops12035_02813 Ef_aesops12035_02804	Ef_aesops12037_02822 Ef_aesops12037_02817	Ef_aesops12038_02830 Ef_aesops12038_02825	Ef_aesops12041_02832 Ef_aesops12041_02827	Ef_aesops12057_01504	Ef_aesops12062_02828 Ef_aesops12062_02336	Ef_aesops13004_01527	Ef_aesops13028_02668 Ef_aesops13028_02022	*	Ef_aesops13034_02865 Ef_aesops13034_02860 Ef_aesops13034_02671	Ef_aus0002_02128	Ef_aus0003_02843	*	Ef_aus0005_02394	Ef_aus0006_01811	*	Ef_aus0009_02666	Ef_aus0010_02321	Ef_aus0012_02870	Ef_aus0014_01663	Ef_aus0015_01493	Ef_aus0016_02496 Ef_aus0016_02481	Ef_aus0019_01872	Ef_aus0021_01752	Ef_aus0023_01560	Ef_aus0025_01601	Ef_aus0026_02886 Ef_aus0026_02805	Ef_aus0029_03158 Ef_aus0029_03140	Ef_aus0031_02819	Ef_aus0038_01405	Ef_aus0041_02825	Ef_aus0043_01617	Ef_aus0045_02765	Ef_aus0053_02630	Ef_aus0055_01958	Ef_aus0065_01683	Ef_aus0070_02837	Ef_aus0078_02191	Ef_aus0080_01312	Ef_aus0084_02666
Ef_aus0233_p1	461	hypothetical protein	Ef_04112313871_02884 Ef_04112313871_02809	Ef_11-9295564_01919	Ef_11282884_01502	Ef_32605238_01742	Ef_524685928_02807	Ef_9150823H_02766 Ef_9150823H_02460	Ef_aesops12030_02145	Ef_aesops12035_02814 Ef_aesops12035_02805	Ef_aesops12037_02823 Ef_aesops12037_02818	Ef_aesops12038_02831 Ef_aesops12038_02826	Ef_aesops12041_02833 Ef_aesops12041_02828	Ef_aesops12057_01505	Ef_aesops12062_02827 Ef_aesops12062_02335	Ef_aesops13004_01528	Ef_aesops13028_02669 Ef_aesops13028_02023	*	Ef_aesops13034_02861 Ef_aesops13034_02866 Ef_aesops13034_02672	Ef_aus0002_02129	Ef_aus0003_02833	aus0004_chr_p1-3.fna_02960	Ef_aus0005_02393	Ef_aus0006_01810	*	Ef_aus0009_02665	Ef_aus0010_02320	*	Ef_aus0014_01664	Ef_aus0015_01492	Ef_aus0016_02495 Ef_aus0016_02482	Ef_aus0019_01873	Ef_aus0021_01753	Ef_aus0023_01561	Ef_aus0025_01602	Ef_aus0026_02887 Ef_aus0026_02804	Ef_aus0029_03157 Ef_aus0029_03139	*	Ef_aus0038_01406	Ef_aus0041_02824	Ef_aus0043_01618	Ef_aus0045_02764	Ef_aus0053_02629	Ef_aus0055_01957	Ef_aus0065_01684	Ef_aus0070_02836	Ef_aus0078_02916 Ef_aus0078_02190	Ef_aus0080_01311	Ef_aus0084_02663 Ef_aus0084_02665
Ef_aus0233_p1	2659	hypothetical protein	*	Ef_11-9295564_01920	*	Ef_32605238_01743	*	Ef_9150823H_02767	Ef_aesops12030_02144	Ef_aesops12035_02815	Ef_aesops12037_02824	Ef_aesops12038_02832	Ef_aesops12041_02834	Ef_aesops12057_01506	Ef_aesops12062_02826	Ef_aesops13004_01529	Ef_aesops13028_02670	*	Ef_aesops13034_02867	Ef_aus0002_02434 Ef_aus0002_02130	Ef_aus0003_02674	*	Ef_aus0005_02392	*	*	Ef_aus0009_02664	Ef_aus0010_02319	*	*	*	*	Ef_aus0019_01874	*	*	*	*	Ef_aus0029_03120	*	*	*	*	*	*	*	*	*	Ef_aus0078_02917	*	*
Ef_aus0233_p1	3711	hypothetical protein	*	Ef_11-9295564_01921	*	Ef_32605238_01744	*	Ef_9150823H_02768	Ef_aesops12030_02143	Ef_aesops12035_02816	Ef_aesops12037_02825	Ef_aesops12038_02833	Ef_aesops12041_02835	Ef_aesops12057_01507	Ef_aesops12062_02825	*	Ef_aesops13028_02671	*	Ef_aesops13034_02868	Ef_aus0002_02131	Ef_aus0003_02675	*	*	*	*	Ef_aus0009_02663	*	*	*	*	*	Ef_aus0019_01875	*	*	*	*	Ef_aus0029_03121	*	*	*	*	*	*	*	*	*	Ef_aus0078_02918	*	*
Ef_aus0233_p1	2936	hypothetical protein	*	Ef_11-9295564_01922	*	Ef_32605238_01745	Ef_524685928_02804	Ef_9150823H_02769	Ef_aesops12030_02142	Ef_aesops12035_02882	Ef_aesops12037_02881	Ef_aesops12038_02892	Ef_aesops12041_02884	Ef_aesops12057_01508	Ef_aesops12062_02332	*	Ef_aesops13028_02672	*	Ef_aesops13034_02917	Ef_aus0002_02132	Ef_aus0003_02676	*	*	*	*	*	*	*	*	*	*	Ef_aus0019_01876	*	*	*	*	Ef_aus0029_03182	*	*	Ef_aus0041_02821	Ef_aus0043_01621	Ef_aus0045_02761	Ef_aus0053_02626	Ef_aus0055_01954	*	Ef_aus0070_02833	Ef_aus0078_02919	*	*
Ef_aus0233_p1	2937	hypothetical protein	*	Ef_11-9295564_01923	*	Ef_32605238_01746	Ef_524685928_02803	Ef_9150823H_02770	Ef_aesops12030_02141	Ef_aesops12035_02881	Ef_aesops12037_02882	Ef_aesops12038_02891	Ef_aesops12041_02883	Ef_aesops12057_01509	Ef_aesops12062_02331	*	Ef_aesops13028_02673	*	Ef_aesops13034_02916	Ef_aus0002_02133	Ef_aus0003_02677	*	*	*	*	Ef_aus0009_02660	*	*	*	*	*	Ef_aus0019_01877	*	*	*	*	Ef_aus0029_03181	*	*	Ef_aus0041_02820	Ef_aus0043_01622	Ef_aus0045_02760	Ef_aus0053_02625	Ef_aus0055_01953	*	Ef_aus0070_02832	Ef_aus0078_02920	*	*
Ef_aus0233_p1	2958	hypothetical protein	*	Ef_11-9295564_01924	Ef_11282884_01507	Ef_32605238_01747	Ef_524685928_02802	Ef_9150823H_02982	Ef_aesops12030_02140	Ef_aesops12035_02880	Ef_aesops12037_02883	Ef_aesops12038_02890	Ef_aesops12041_02882	Ef_aesops12057_01510	Ef_aesops12062_02330	Ef_aesops13004_01532	Ef_aesops13028_02674	*	Ef_aesops13034_02915	Ef_aus0002_02134	Ef_aus0003_02678	*	*	*	*	*	*	*	*	*	Ef_aus0016_02490	Ef_aus0019_01878	*	*	*	*	Ef_aus0029_02059	*	*	Ef_aus0041_02819	Ef_aus0043_01623	Ef_aus0045_02759	Ef_aus0053_02624	Ef_aus0055_01952	*	Ef_aus0070_02831	*	*	*
Ef_aus0233_p1	465	hypothetical protein	Ef_04112313871_02813	Ef_11-9295564_01925	Ef_11282884_02777 Ef_11282884_01508	Ef_32605238_01748	Ef_524685928_02801	Ef_9150823H_02983	Ef_aesops12030_02139	Ef_aesops12035_02879	Ef_aesops12037_02884	Ef_aesops12038_02889	Ef_aesops12041_02881	Ef_aesops12057_01511	Ef_aesops12062_02329	Ef_aesops13004_01533	Ef_aesops13028_02675 Ef_aesops13028_02027	*	Ef_aesops13034_02676	Ef_aus0002_02135	Ef_aus0003_02730 Ef_aus0003_02679	aus0004_chr_p1-3.fna_02955	Ef_aus0005_02388	Ef_aus0006_01806	*	Ef_aus0009_02127	Ef_aus0010_02315	*	Ef_aus0014_01668	Ef_aus0015_01488	Ef_aus0016_02489 Ef_aus0016_02486	Ef_aus0019_01879	Ef_aus0021_01759	Ef_aus0023_01565	Ef_aus0025_01606	*	Ef_aus0029_02058	*	Ef_aus0038_01410	Ef_aus0041_03034 Ef_aus0041_02818	Ef_aus0043_01624	Ef_aus0045_02949 Ef_aus0045_02758	Ef_aus0053_02783 Ef_aus0053_02623	Ef_aus0055_01951	Ef_aus0065_01688	Ef_aus0070_03060 Ef_aus0070_02830	Ef_aus0078_02186	Ef_aus0080_01307	Ef_aus0084_02702
Ef_aus0233_p1	466	hypothetical protein	Ef_04112313871_02814 Ef_04112313871_00631	Ef_11-9295564_01926	Ef_11282884_01509	Ef_32605238_01749	Ef_524685928_02800	Ef_9150823H_03066 Ef_9150823H_02848	Ef_aesops12030_02138	Ef_aesops12035_02518	Ef_aesops12037_02872	Ef_aesops12038_02447	Ef_aesops12041_02648 Ef_aesops12041_02518	Ef_aesops12057_01512	Ef_aesops12062_02755 Ef_aesops12062_02328	Ef_aesops13004_01534	Ef_aesops13028_02676 Ef_aesops13028_02028	*	Ef_aesops13034_02677 Ef_aesops13034_02338	Ef_aus0002_02136	Ef_aus0003_02731 Ef_aus0003_02680	aus0004_chr_p1-3.fna_02954	Ef_aus0005_02387	Ef_aus0006_01805	*	Ef_aus0009_02128	Ef_aus0010_02314	*	Ef_aus0014_01669	Ef_aus0015_01487	Ef_aus0016_02488 Ef_aus0016_02487	Ef_aus0019_01880	Ef_aus0021_01760	Ef_aus0023_01566	Ef_aus0025_01607	Ef_aus0026_02926	Ef_aus0029_02057	*	Ef_aus0038_01411	Ef_aus0041_03033 Ef_aus0041_02817	Ef_aus0043_01625	Ef_aus0045_02948 Ef_aus0045_02757	Ef_aus0053_02782 Ef_aus0053_02622	Ef_aus0055_01950	Ef_aus0065_01689	Ef_aus0070_03059 Ef_aus0070_02829	Ef_aus0078_02185	Ef_aus0080_01306	Ef_aus0084_02701
Ef_aus0233_p1	467	peptidase M23 family	Ef_04112313871_00632	Ef_11-9295564_01927	Ef_11282884_01510	Ef_32605238_01750	Ef_524685928_02799	Ef_9150823H_02847	Ef_aesops12030_02137	Ef_aesops12035_02668 Ef_aesops12035_02519	Ef_aesops12037_02895 Ef_aesops12037_02873	Ef_aesops12038_02446 Ef_aesops12038_02484	Ef_aesops12041_02647 Ef_aesops12041_02519	Ef_aesops12057_01513	Ef_aesops12062_02327 Ef_aesops12062_02754	Ef_aesops13004_01535	Ef_aesops13028_02677 Ef_aesops13028_02029	*	Ef_aesops13034_02337	Ef_aus0002_02137	Ef_aus0003_02732 Ef_aus0003_02681	aus0004_chr_p1-3.fna_02953	Ef_aus0005_02386	Ef_aus0006_01804	*	Ef_aus0009_02129	Ef_aus0010_02313	*	Ef_aus0014_01670	Ef_aus0015_01486	*	Ef_aus0019_01881	Ef_aus0021_01761	Ef_aus0023_01567	Ef_aus0025_01608	Ef_aus0026_02925	Ef_aus0029_02056	*	Ef_aus0038_01412	*	Ef_aus0043_01626	*	Ef_aus0053_02621 Ef_aus0053_02781	Ef_aus0055_01949	Ef_aus0065_01690	*	Ef_aus0078_02184	Ef_aus0080_01305	*
Ef_aus0233_p1	471	ATPase	Ef_04112313871_00700	Ef_11-9295564_01928	Ef_11282884_01514	Ef_32605238_01751	Ef_524685928_02625	Ef_9150823H_02804	Ef_aesops12030_02136	Ef_aesops12035_02667 Ef_aesops12035_02520	*	Ef_aesops12038_02485 Ef_aesops12038_02445	Ef_aesops12041_02646 Ef_aesops12041_02520	Ef_aesops12057_01514	Ef_aesops12062_02753 Ef_aesops12062_02326	Ef_aesops13004_01536	*	*	Ef_aesops13034_02336	Ef_aus0002_02138	*	aus0004_chr_p1-3.fna_02952	Ef_aus0005_02385	Ef_aus0006_01800	*	Ef_aus0009_02130	Ef_aus0010_02312	*	Ef_aus0014_01674	Ef_aus0015_01482	Ef_aus0016_02606	Ef_aus0019_01882	Ef_aus0021_01765	Ef_aus0023_01571	Ef_aus0025_01612	*	Ef_aus0029_02052	*	Ef_aus0038_01416	*	Ef_aus0043_01627	*	*	Ef_aus0055_01945	Ef_aus0065_01691	*	Ef_aus0078_02180	Ef_aus0080_01301	Ef_aus0084_02690
Ef_aus0233_p1	472	hypothetical protein	Ef_04112313871_00701 Ef_04112313871_02845	Ef_11-9295564_01929	Ef_11282884_01515	Ef_32605238_01752	Ef_524685928_02626	Ef_9150823H_03131 Ef_9150823H_03129	Ef_aesops12030_02135	Ef_aesops12035_02521	Ef_aesops12037_02517	Ef_aesops12038_02486	Ef_aesops12041_02521	Ef_aesops12057_01515	Ef_aesops12062_02752	*	Ef_aesops13028_02726 Ef_aesops13028_02597	*	Ef_aesops13034_02789 Ef_aesops13034_02526	Ef_aus0002_02139	Ef_aus0003_02764	*	Ef_aus0005_02384	Ef_aus0006_01799	*	Ef_aus0009_02131	Ef_aus0010_02311	*	Ef_aus0014_01675	Ef_aus0015_01481	Ef_aus0016_02643 Ef_aus0016_02678	Ef_aus0019_01883	Ef_aus0021_01766	Ef_aus0023_01572	Ef_aus0025_01613	Ef_aus0026_02295 Ef_aus0026_02341	*	*	Ef_aus0038_01417	Ef_aus0041_03002	*	Ef_aus0045_02901	Ef_aus0053_02802	*	Ef_aus0065_01692	Ef_aus0070_03002	Ef_aus0078_02179	Ef_aus0080_01300	Ef_aus0084_02728
Ef_aus0233_p1	473	hypothetical protein	Ef_04112313871_02844 Ef_04112313871_00703	Ef_11-9295564_01930	Ef_11282884_01516	Ef_32605238_01753	Ef_524685928_02949 Ef_524685928_02628	Ef_9150823H_03132 Ef_9150823H_03130	Ef_aesops12030_02134	Ef_aesops12035_02666 Ef_aesops12035_02522	Ef_aesops12037_02516 Ef_aesops12037_02470	Ef_aesops12038_02487 Ef_aesops12038_02444	Ef_aesops12041_02645 Ef_aesops12041_02522	Ef_aesops12057_01516	Ef_aesops12062_02751 Ef_aesops12062_02325	Ef_aesops13004_01541	Ef_aesops13028_02725 Ef_aesops13028_02596	*	Ef_aesops13034_02788 Ef_aesops13034_02527 Ef_aesops13034_02335	Ef_aus0002_02140	Ef_aus0003_02763 Ef_aus0003_02759	aus0004_chr_p1-3.fna_02951	Ef_aus0005_02383	Ef_aus0006_01798	*	Ef_aus0009_02133	Ef_aus0010_02310	*	Ef_aus0014_01676	Ef_aus0015_01480	Ef_aus0016_02679 Ef_aus0016_02641	Ef_aus0019_01884	Ef_aus0021_01768	Ef_aus0023_01574	Ef_aus0025_01615	Ef_aus0026_02342 Ef_aus0026_02297	Ef_aus0029_02051	Ef_aus0031_02825	Ef_aus0038_01418	Ef_aus0041_03001 Ef_aus0041_02988	Ef_aus0043_01628	Ef_aus0045_02900 Ef_aus0045_02881	Ef_aus0053_02801 Ef_aus0053_02788	Ef_aus0055_01944	Ef_aus0065_01693	Ef_aus0070_03001 Ef_aus0070_02991	Ef_aus0078_02178	Ef_aus0080_01298	Ef_aus0084_02763 Ef_aus0084_02730
Ef_aus0233_p1	474	hypothetical protein	Ef_04112313871_00704 Ef_04112313871_02843	Ef_11-9295564_01931	Ef_11282884_01517	Ef_32605238_01754	Ef_524685928_02950 Ef_524685928_02629	Ef_9150823H_02803	Ef_aesops12030_02133	Ef_aesops12035_02665 Ef_aesops12035_02523	Ef_aesops12037_02471 Ef_aesops12037_02515	Ef_aesops12038_02443 Ef_aesops12038_02488	Ef_aesops12041_02644 Ef_aesops12041_02523	Ef_aesops12057_01517	Ef_aesops12062_02324 Ef_aesops12062_02750	Ef_aesops13004_01542	Ef_aesops13028_02724 Ef_aesops13028_02595	*	Ef_aesops13034_02334 Ef_aesops13034_02787 Ef_aesops13034_02528	Ef_aus0002_02141	Ef_aus0003_02758 Ef_aus0003_02762	aus0004_chr_p1-3.fna_02950	Ef_aus0005_02382	Ef_aus0006_01797	*	Ef_aus0009_02134	Ef_aus0010_02309	*	Ef_aus0014_01677	Ef_aus0015_01479	Ef_aus0016_02640 Ef_aus0016_02680	Ef_aus0019_01885	Ef_aus0021_01769	Ef_aus0023_01575	Ef_aus0025_01616	Ef_aus0026_02298 Ef_aus0026_02343	Ef_aus0029_02050	*	Ef_aus0038_01419	Ef_aus0041_02987 Ef_aus0041_03000	Ef_aus0043_01629	Ef_aus0045_02880 Ef_aus0045_02899	Ef_aus0053_02787 Ef_aus0053_02800	Ef_aus0055_01943	Ef_aus0065_01694	Ef_aus0070_02990 Ef_aus0070_03000	Ef_aus0078_02177	Ef_aus0080_01297	Ef_aus0084_02731 Ef_aus0084_02764
Ef_aus0233_p1	3082	hypothetical protein	Ef_04112313871_00705	Ef_11-9295564_01932	*	Ef_32605238_01755	Ef_524685928_02630	*	Ef_aesops12030_02132	Ef_aesops12035_02524 Ef_aesops12035_02663	Ef_aesops12037_02514 Ef_aesops12037_02473	Ef_aesops12038_02489 Ef_aesops12038_02441	Ef_aesops12041_02524 Ef_aesops12041_02642	Ef_aesops12057_01518	Ef_aesops12062_02322	Ef_aesops13004_01543	Ef_aesops13028_02723	*	Ef_aesops13034_02529 Ef_aesops13034_02332	Ef_aus0002_02142	Ef_aus0003_02761	aus0004_chr_p1-3.fna_02948	Ef_aus0005_02381	*	*	Ef_aus0009_02135	Ef_aus0010_02308	*	*	*	*	Ef_aus0019_01886	Ef_aus0021_01770	Ef_aus0023_01576	Ef_aus0025_01617	Ef_aus0026_02299	Ef_aus0029_02048	*	*	*	Ef_aus0043_01631	*	*	Ef_aus0055_01941	*	*	*	Ef_aus0080_01296	*
Ef_aus0233_p1	2619	TraG family conjugation protein	*	Ef_11-9295564_01933	*	Ef_32605238_01756	*	Ef_9150823H_02851	Ef_aesops12030_02131	Ef_aesops12035_02525	Ef_aesops12037_02513	Ef_aesops12038_02490	Ef_aesops12041_02525	Ef_aesops12057_01519	Ef_aesops12062_02712	*	Ef_aesops13028_02722	*	Ef_aesops13034_02530	*	*	*	*	*	*	*	*	Ef_aus0012_02877	*	*	*	*	*	*	*	*	*	*	*	Ef_aus0041_03092	*	Ef_aus0045_02964	*	*	*	Ef_aus0070_03118	*	*	Ef_aus0084_02597
Ef_aus0233_p1	4009	HNH endonuclease domain protein	*	Ef_11-9295564_01934	*	Ef_32605238_01757	*	Ef_9150823H_02805	Ef_aesops12030_02130	Ef_aesops12035_02526	Ef_aesops12037_02512	Ef_aesops12038_02491	Ef_aesops12041_02526	Ef_aesops12057_01520	Ef_aesops12062_02713	*	Ef_aesops13028_02805	*	Ef_aesops13034_02531	*	*	*	*	*	*	*	*	*	*	*	*	*	*	*	*	*	*	*	*	*	*	*	*	*	*	*	*	*	Ef_aus0084_02596
Ef_aus0233_p1	476	TraG family conjugation protein	Ef_04112313871_00706	Ef_11-9295564_01935	Ef_11282884_01519	Ef_32605238_01758	Ef_524685928_02631 Ef_524685928_02918	*	Ef_aesops12030_02129	Ef_aesops12035_02527 Ef_aesops12035_02662	Ef_aesops12037_02511 Ef_aesops12037_02474	Ef_aesops12038_02492 Ef_aesops12038_02440	Ef_aesops12041_02527 Ef_aesops12041_02641	Ef_aesops12057_01521	Ef_aesops12062_02714 Ef_aesops12062_02321	Ef_aesops13004_01544	Ef_aesops13028_02803 Ef_aesops13028_02593	*	Ef_aesops13034_02532 Ef_aesops13034_02331	Ef_aus0002_02143	*	aus0004_chr_p1-3.fna_02947	Ef_aus0005_02380	Ef_aus0006_01795	*	Ef_aus0009_02136	Ef_aus0010_02307	*	Ef_aus0014_01679	Ef_aus0015_01477	Ef_aus0016_02595 Ef_aus0016_02596	Ef_aus0019_01887	Ef_aus0021_01771	Ef_aus0023_01577	Ef_aus0025_01618	Ef_aus0026_02300 Ef_aus0026_02345	Ef_aus0029_02047	*	Ef_aus0038_01421	*	Ef_aus0043_01632	*	Ef_aus0053_02762 Ef_aus0053_02760	Ef_aus0055_01940	Ef_aus0065_01696	*	Ef_aus0078_02175	Ef_aus0080_01295	Ef_aus0084_02595 Ef_aus0084_02738
Ef_aus0233_p1	477	hypothetical protein	*	Ef_11-9295564_01936	Ef_11282884_01520	Ef_32605238_01759	Ef_524685928_02632 Ef_524685928_02919	Ef_9150823H_02680 Ef_9150823H_02567	Ef_aesops12030_02128	Ef_aesops12035_02802 Ef_aesops12035_02726	Ef_aesops12037_02510 Ef_aesops12037_02475	Ef_aesops12038_02493 Ef_aesops12038_02439	*	Ef_aesops12057_01522	Ef_aesops12062_02715 Ef_aesops12062_02320	Ef_aesops13004_01545	Ef_aesops13028_02592	*	Ef_aesops13034_02330	Ef_aus0002_02144	*	aus0004_chr_p1-3.fna_02946	Ef_aus0005_02379	Ef_aus0006_01794	*	Ef_aus0009_02137	Ef_aus0010_02306	*	Ef_aus0014_01680	Ef_aus0015_01476	*	Ef_aus0019_01888	Ef_aus0021_01772	Ef_aus0023_01578	Ef_aus0025_01619	Ef_aus0026_02346 Ef_aus0026_02301	Ef_aus0029_02046	*	Ef_aus0038_01422	Ef_aus0041_02608 Ef_aus0041_02619	Ef_aus0043_01633	Ef_aus0045_02525 Ef_aus0045_02536	*	Ef_aus0055_01939	Ef_aus0065_01697	*	Ef_aus0078_02174	Ef_aus0080_01294	*
Ef_aus0233_p1	478	hypothetical protein	Ef_04112313871_02910 Ef_04112313871_02907	Ef_11-9295564_01937	Ef_11282884_01521	Ef_32605238_01760	Ef_524685928_02920 Ef_524685928_02633	Ef_9150823H_02681 Ef_9150823H_02568	Ef_aesops12030_02127	Ef_aesops12035_02801 Ef_aesops12035_02727	Ef_aesops12037_02509 Ef_aesops12037_02476	Ef_aesops12038_02494 Ef_aesops12038_02438	Ef_aesops12041_02842 Ef_aesops12041_02741	Ef_aesops12057_01523	Ef_aesops12062_02716 Ef_aesops12062_02319	Ef_aesops13004_01546	Ef_aesops13028_02874 Ef_aesops13028_02591	*	Ef_aesops13034_02929 Ef_aesops13034_02660 Ef_aesops13034_02329	Ef_aus0002_02145	Ef_aus0003_02771 Ef_aus0003_02710	aus0004_chr_p1-3.fna_02945	Ef_aus0005_02378	Ef_aus0006_01793	*	Ef_aus0009_02138	Ef_aus0010_02305	*	Ef_aus0014_01681	*	Ef_aus0016_02649 Ef_aus0016_02644	Ef_aus0019_01889	Ef_aus0021_01773	Ef_aus0023_01579	Ef_aus0025_01620	Ef_aus0026_02347 Ef_aus0026_02302	Ef_aus0029_02045	*	Ef_aus0038_01423	Ef_aus0041_02607 Ef_aus0041_02618	Ef_aus0043_01634	Ef_aus0045_02524 Ef_aus0045_02535	Ef_aus0053_02836 Ef_aus0053_02489	Ef_aus0055_01938	Ef_aus0065_01698	Ef_aus0070_02669 Ef_aus0070_02670	Ef_aus0078_02173	Ef_aus0080_01293	Ef_aus0084_02482 Ef_aus0084_02472
Ef_aus0233_p1	479	hypothetical protein	Ef_04112313871_02911 Ef_04112313871_02908	Ef_11-9295564_01938	Ef_11282884_01522	Ef_32605238_01761	Ef_524685928_02830	Ef_9150823H_02682 Ef_9150823H_02569	Ef_aesops12030_02126	Ef_aesops12035_02800 Ef_aesops12035_02728	Ef_aesops12037_02508 Ef_aesops12037_02477	Ef_aesops12038_02495 Ef_aesops12038_02437	Ef_aesops12041_02843 Ef_aesops12041_02742	Ef_aesops12057_01524	Ef_aesops12062_02717 Ef_aesops12062_02318	Ef_aesops13004_01547	Ef_aesops13028_02678	*	Ef_aesops13034_02930 Ef_aesops13034_02659 Ef_aesops13034_02328	Ef_aus0002_02146	Ef_aus0003_02772 Ef_aus0003_02709	aus0004_chr_p1-3.fna_02944	Ef_aus0005_02377	Ef_aus0006_01792	*	Ef_aus0009_02139	Ef_aus0010_02304	*	Ef_aus0014_01682	Ef_aus0015_01537	Ef_aus0016_02645 Ef_aus0016_02650	Ef_aus0019_01890	Ef_aus0021_01774	Ef_aus0023_01580	Ef_aus0025_01621	Ef_aus0026_02303 Ef_aus0026_02348	Ef_aus0029_02044	*	Ef_aus0038_01424	Ef_aus0041_02617 Ef_aus0041_02606	Ef_aus0043_01635	Ef_aus0045_02534 Ef_aus0045_02523	Ef_aus0053_02835 Ef_aus0053_02490	Ef_aus0055_01937	Ef_aus0065_01699	Ef_aus0070_02671 Ef_aus0070_02668	Ef_aus0078_02172	Ef_aus0080_01292	Ef_aus0084_02483 Ef_aus0084_02473
Ef_aus0233_p1	3993	hypothetical protein	*	Ef_11-9295564_01939	*	Ef_32605238_01762	*	Ef_9150823H_02683	Ef_aesops12030_02125	Ef_aesops12035_02799	Ef_aesops12037_02507	Ef_aesops12038_02496	Ef_aesops12041_02844	Ef_aesops12057_01525	Ef_aesops12062_02718	*	Ef_aesops13028_02765	*	Ef_aesops13034_02931	*	Ef_aus0003_02773	*	Ef_aus0005_02376	*	*	Ef_aus0009_02140	Ef_aus0010_02303	*	*	*	*	Ef_aus0019_01891	*	*	*	*	*	*	*	*	*	*	*	*	*	*	*	*	*
Ef_aus0233_p1	483	hypothetical protein	Ef_04112313871_02411	Ef_11-9295564_01940	*	Ef_32605238_01763	Ef_524685928_02834	Ef_9150823H_02684	Ef_aesops12030_02124	*	*	*	*	Ef_aesops12057_01526	*	*	Ef_aesops13028_02766	*	*	Ef_aus0002_02490	*	aus0004_chr_p1-3.fna_02940	Ef_aus0005_02375	*	*	Ef_aus0009_02141	Ef_aus0010_02302	*	*	*	Ef_aus0016_02546	Ef_aus0019_01892	Ef_aus0021_01778	Ef_aus0023_01584	Ef_aus0025_01625	Ef_aus0026_02307	Ef_aus0029_02040	*	*	Ef_aus0041_02613	Ef_aus0043_01639	Ef_aus0045_02530	Ef_aus0053_02494	Ef_aus0055_01933	*	Ef_aus0070_02675	Ef_aus0078_02805	Ef_aus0080_01288	Ef_aus0084_02487
Ef_aus0233_p1	484	hypothetical protein	Ef_04112313871_02410	Ef_11-9295564_01941	*	Ef_32605238_01764	Ef_524685928_02835	Ef_9150823H_02685	Ef_aesops12030_02123	Ef_aesops12035_02792	Ef_aesops12037_02831	Ef_aesops12038_02839	Ef_aesops12041_02846	Ef_aesops12057_01527	Ef_aesops12062_02835	*	Ef_aesops13028_02767	*	Ef_aesops13034_02847	Ef_aus0002_02489	Ef_aus0003_02787	aus0004_chr_p1-3.fna_02939	Ef_aus0005_02374	*	*	Ef_aus0009_02142	Ef_aus0010_02301	*	*	*	Ef_aus0016_02547	Ef_aus0019_01893	Ef_aus0021_01779	Ef_aus0023_01585	Ef_aus0025_01626	Ef_aus0026_02308	Ef_aus0029_02039	*	*	Ef_aus0041_02612	Ef_aus0043_01640	Ef_aus0045_02529	Ef_aus0053_02495	Ef_aus0055_01932	*	Ef_aus0070_02676	Ef_aus0078_02804	Ef_aus0080_01287	Ef_aus0084_02488
Ef_aus0233_p1	485	LPXTG-motif protein cell wall anchor domain protein	Ef_04112313871_02409	Ef_11-9295564_01942	*	Ef_32605238_01765	Ef_524685928_02836	Ef_9150823H_02686	Ef_aesops12030_02122	Ef_aesops12035_02793	Ef_aesops12037_02832	Ef_aesops12038_02840	Ef_aesops12041_02845	Ef_aesops12057_01528	Ef_aesops12062_02836	*	Ef_aesops13028_02768	*	Ef_aesops13034_02848	Ef_aus0002_02488	*	aus0004_chr_p1-3.fna_02938	Ef_aus0005_02373	*	*	Ef_aus0009_02143	Ef_aus0010_02300	*	*	*	Ef_aus0016_02548	Ef_aus0019_01894	Ef_aus0021_01780	Ef_aus0023_01586	Ef_aus0025_01627	Ef_aus0026_02309	Ef_aus0029_02038	*	*	Ef_aus0041_02611	Ef_aus0043_01641	Ef_aus0045_02528	Ef_aus0053_02496	Ef_aus0055_01931	*	Ef_aus0070_02677	Ef_aus0078_02803	Ef_aus0080_01286	Ef_aus0084_02489
Ef_aus0233_p1	486	sortase family protein	Ef_04112313871_02408	Ef_11-9295564_01943	*	Ef_32605238_01766	Ef_524685928_02837	Ef_9150823H_02687	Ef_aesops12030_02121	Ef_aesops12035_02794	*	*	*	Ef_aesops12057_01529	*	*	Ef_aesops13028_02769 Ef_aesops13028_02685	*	Ef_aesops13034_02849	Ef_aus0002_02487	Ef_aus0003_02828	aus0004_chr_p1-3.fna_02937	Ef_aus0005_02372	*	Ef_aus0007_02887	Ef_aus0009_02144	Ef_aus0010_02299	*	*	*	Ef_aus0016_02549	Ef_aus0019_01895	Ef_aus0021_01781	Ef_aus0023_01587	Ef_aus0025_01628	Ef_aus0026_02310	Ef_aus0029_02037	*	*	Ef_aus0041_02610	Ef_aus0043_01642	Ef_aus0045_02527	Ef_aus0053_02497	Ef_aus0055_01930	*	Ef_aus0070_02678	Ef_aus0078_02802	Ef_aus0080_01285	Ef_aus0084_02490
Ef_aus0233_p1	487	cell wall surface anchor family protein	Ef_04112313871_02711 Ef_04112313871_02407	Ef_11-9295564_01944	Ef_11282884_01531	Ef_32605238_01767	Ef_524685928_03084 Ef_524685928_03083	*	Ef_aesops12030_02120	*	Ef_aesops12037_02904 Ef_aesops12037_02885	Ef_aesops12038_02798 Ef_aesops12038_02589	Ef_aesops12041_02799 Ef_aesops12041_02566	Ef_aesops12057_01530	Ef_aesops12062_02674 Ef_aesops12062_02652	Ef_aesops13004_01555	*	*	Ef_aesops13034_02945 Ef_aesops13034_02944	Ef_aus0002_02486	Ef_aus0003_02811 Ef_aus0003_02810	aus0004_chr_p1-3.fna_02936	Ef_aus0005_02371	Ef_aus0006_01784	*	Ef_aus0009_02145	Ef_aus0010_02298	*	Ef_aus0014_01690	Ef_aus0015_01529	*	Ef_aus0019_01896	Ef_aus0021_01782	Ef_aus0023_01588	Ef_aus0025_01629	*	Ef_aus0029_02036	Ef_aus0031_02209	Ef_aus0038_01432	Ef_aus0041_02609	Ef_aus0043_01643	Ef_aus0045_02526	Ef_aus0053_02498	Ef_aus0055_01929	Ef_aus0065_01707	Ef_aus0070_02679	*	Ef_aus0080_01284	*
Ef_aus0233_p1	488	Peptidase C60 sortase	Ef_04112313871_02712 Ef_04112313871_02406	Ef_11-9295564_01945	Ef_11282884_01532	Ef_32605238_01768	Ef_524685928_02987	Ef_9150823H_02791	Ef_aesops12030_02119	Ef_aesops12035_02811	Ef_aesops12037_02909	Ef_aesops12038_02799 Ef_aesops12038_02590	Ef_aesops12041_02800 Ef_aesops12041_02567	Ef_aesops12057_01531	Ef_aesops12062_02675 Ef_aesops12062_02651	Ef_aesops13004_01556	Ef_aesops13028_01990	*	Ef_aesops13034_02959	Ef_aus0002_02485	*	aus0004_chr_p1-3.fna_02935	Ef_aus0005_02370	Ef_aus0006_01783	*	Ef_aus0009_02146	Ef_aus0010_02297	Ef_aus0012_02880	Ef_aus0014_01691	Ef_aus0015_01528	Ef_aus0016_02706	Ef_aus0019_01897	Ef_aus0021_01783	Ef_aus0023_01589	Ef_aus0025_01630	Ef_aus0026_02974	Ef_aus0029_02035	*	Ef_aus0038_01433	Ef_aus0041_03091 Ef_aus0041_02957	Ef_aus0043_01644	Ef_aus0045_02963 Ef_aus0045_02871	Ef_aus0053_02877 Ef_aus0053_02767	Ef_aus0055_01928	Ef_aus0065_01708	Ef_aus0070_03164 Ef_aus0070_03117	Ef_aus0078_03114	Ef_aus0080_01283	Ef_aus0084_02753
Ef_aus0233_p1	491	hypothetical protein	Ef_04112313871_02713	*	Ef_11282884_02673	*	Ef_524685928_02862	Ef_9150823H_02792	Ef_aesops12030_02774	Ef_aesops12035_02808	Ef_aesops12037_02693	Ef_aesops12038_02593	Ef_aesops12041_02570	*	Ef_aesops12062_02678	Ef_aesops13004_01558	Ef_aesops13028_01991	*	Ef_aesops13034_02962 Ef_aesops13034_02686	Ef_aus0002_02484	Ef_aus0003_02850 Ef_aus0003_02781	aus0004_chr_p1-3.fna_02932	Ef_aus0005_02369	Ef_aus0006_01782	*	Ef_aus0009_02147	Ef_aus0010_02295	*	Ef_aus0014_01692	Ef_aus0015_01527	Ef_aus0016_02654	Ef_aus0019_01898	*	*	*	Ef_aus0026_02734	Ef_aus0029_02032	*	Ef_aus0038_01434	Ef_aus0041_03090 Ef_aus0041_02960	Ef_aus0043_01647	Ef_aus0045_02962 Ef_aus0045_02874	Ef_aus0053_02878 Ef_aus0053_02770	Ef_aus0055_01925	Ef_aus0065_01709	Ef_aus0070_03116 Ef_aus0070_03041	Ef_aus0078_03106 Ef_aus0078_02953	*	Ef_aus0084_02748
Ef_aus0233_p1	492	hypothetical protein	Ef_04112313871_02403 Ef_04112313871_02714	Ef_11-9295564_01946	Ef_11282884_01535 Ef_11282884_02674	Ef_32605238_01769	Ef_524685928_02948 Ef_524685928_02863	Ef_9150823H_02793	Ef_aesops12030_02775 Ef_aesops12030_02118	Ef_aesops12035_02920	Ef_aesops12037_02920 Ef_aesops12037_02694	Ef_aesops12038_02800 Ef_aesops12038_02594	Ef_aesops12041_02801 Ef_aesops12041_02571	Ef_aesops12057_01532	Ef_aesops12062_02679 Ef_aesops12062_02650	Ef_aesops13004_01559	Ef_aesops13028_01992	*	Ef_aesops13034_02685	Ef_aus0002_02483	Ef_aus0003_02842	aus0004_chr_p1-3.fna_02931	Ef_aus0005_02368	Ef_aus0006_01781	*	Ef_aus0009_02148	Ef_aus0010_02294	*	Ef_aus0014_01693	Ef_aus0015_01526	Ef_aus0016_02578 Ef_aus0016_02655	Ef_aus0019_02750	Ef_aus0021_01786	Ef_aus0023_01592	Ef_aus0025_01633	Ef_aus0026_02700 Ef_aus0026_02733	Ef_aus0029_02031	*	Ef_aus0038_01435	Ef_aus0041_02961	Ef_aus0043_01648	Ef_aus0045_03024	Ef_aus0053_02771	Ef_aus0055_01924	Ef_aus0065_01710	Ef_aus0070_03180	Ef_aus0078_03107 Ef_aus0078_02954	Ef_aus0080_01280	Ef_aus0084_02693 Ef_aus0084_02747
Ef_aus0233_p1	493	hypothetical protein	Ef_04112313871_02715	Ef_11-9295564_01947	Ef_11282884_02675	Ef_32605238_01770	Ef_524685928_02864	Ef_9150823H_02794	Ef_aesops12030_02776 Ef_aesops12030_02117	Ef_aesops12035_02919	Ef_aesops12037_02695	Ef_aesops12038_02801 Ef_aesops12038_02595	Ef_aesops12041_02802 Ef_aesops12041_02572	Ef_aesops12057_01533	Ef_aesops12062_02680 Ef_aesops12062_02649	Ef_aesops13004_01560	Ef_aesops13028_02877 Ef_aesops13028_01993	Ef_aesops13032_02770	Ef_aesops13034_02684	Ef_aus0002_02527	*	aus0004_chr_p1-3.fna_02930	*	Ef_aus0006_02865 Ef_aus0006_01780	Ef_aus0007_02651	Ef_aus0009_02149	*	Ef_aus0012_02667	Ef_aus0014_01694	Ef_aus0015_01525	Ef_aus0016_02656	Ef_aus0019_02466	*	*	*	Ef_aus0026_02732	Ef_aus0029_02938 Ef_aus0029_02030	Ef_aus0031_02822	Ef_aus0038_01436	*	Ef_aus0043_02616 Ef_aus0043_01649	*	*	Ef_aus0055_02951 Ef_aus0055_01923	*	*	Ef_aus0078_03105 Ef_aus0078_02955	*	Ef_aus0084_02746
Ef_aus0233_p1	2178	hypothetical protein	Ef_04112313871_02400	Ef_11-9295564_01948	Ef_11282884_02677 Ef_11282884_01538	Ef_32605238_01771	Ef_524685928_02945 Ef_524685928_02866	Ef_9150823H_02815 Ef_9150823H_02587	Ef_aesops12030_02901 Ef_aesops12030_02778	Ef_aesops12035_02861 Ef_aesops12035_02751	Ef_aesops12037_02725 Ef_aesops12037_02697	Ef_aesops12038_02729 Ef_aesops12038_02597	Ef_aesops12041_02721 Ef_aesops12041_02574	Ef_aesops12057_01534	Ef_aesops12062_02682 Ef_aesops12062_02648	Ef_aesops13004_01561	Ef_aesops13028_02689 Ef_aesops13028_01995	Ef_aesops13032_02769	Ef_aesops13034_02682	Ef_aus0002_02526	Ef_aus0003_02507 Ef_aus0003_02289	aus0004_chr_p1-3.fna_02928	Ef_aus0005_02365	*	Ef_aus0007_02652	Ef_aus0009_02150	Ef_aus0010_02292	Ef_aus0012_02668	Ef_aus0014_01696	Ef_aus0015_01523	Ef_aus0016_02658 Ef_aus0016_02581	Ef_aus0019_02467	Ef_aus0021_01789	Ef_aus0023_01595	Ef_aus0025_01636	Ef_aus0026_02730 Ef_aus0026_02703	Ef_aus0029_02937 Ef_aus0029_02028	Ef_aus0031_02812	Ef_aus0038_01438	Ef_aus0041_02907 Ef_aus0041_02904	Ef_aus0043_02617 Ef_aus0043_01651	Ef_aus0045_02798 Ef_aus0045_02795	Ef_aus0053_02698 Ef_aus0053_02599	Ef_aus0055_02950 Ef_aus0055_01921	Ef_aus0065_02677 Ef_aus0065_02543	Ef_aus0070_02906 Ef_aus0070_02903	Ef_aus0078_02908 Ef_aus0078_02882	Ef_aus0080_01277	*
Ef_aus0233_p1	2940	replication initiator protein A	Ef_04112313871_02958	Ef_11-9295564_01949	Ef_11282884_01539	Ef_32605238_01772	Ef_524685928_02944	Ef_9150823H_02814	Ef_aesops12030_02902	Ef_aesops12035_02862	Ef_aesops12037_02724	Ef_aesops12038_02728	Ef_aesops12041_02720	Ef_aesops12057_01535	Ef_aesops12062_02647	Ef_aesops13004_01562	Ef_aesops13028_02688	Ef_aesops13032_02768	Ef_aesops13034_02924	Ef_aus0002_02525	Ef_aus0003_02506	*	Ef_aus0005_02364	Ef_aus0006_02705	Ef_aus0007_02653	Ef_aus0009_02151	Ef_aus0010_02291	Ef_aus0012_02669	Ef_aus0014_02742	*	Ef_aus0016_02694	Ef_aus0019_02468	Ef_aus0021_01790	*	Ef_aus0025_02910	Ef_aus0026_02704	Ef_aus0029_02936	*	*	Ef_aus0041_02906	Ef_aus0043_02618	Ef_aus0045_02797	Ef_aus0053_02600	Ef_aus0055_02949	Ef_aus0065_02542	Ef_aus0070_02905	Ef_aus0078_02883	Ef_aus0080_01276	Ef_aus0084_02766
Ef_aus0233_p1	2938	putative addiction module antidote	Ef_04112313871_02863	Ef_11-9295564_02749	*	Ef_32605238_02747	Ef_524685928_02929	Ef_9150823H_02811	Ef_aesops12030_02881	Ef_aesops12035_02831	Ef_aesops12037_02723	Ef_aesops12038_02727	Ef_aesops12041_02719	Ef_aesops12057_01536	Ef_aesops12062_02646	Ef_aesops13004_02936	Ef_aesops13028_02687	Ef_aesops13032_02813	Ef_aesops13034_02873	Ef_aus0002_02524	Ef_aus0003_02505	*	Ef_aus0005_02363	Ef_aus0006_02706	Ef_aus0007_02654	*	Ef_aus0010_02694	Ef_aus0012_02670	Ef_aus0014_02536	*	Ef_aus0016_02707	Ef_aus0019_02469	Ef_aus0021_02915	*	Ef_aus0025_02831	Ef_aus0026_02838	Ef_aus0029_03082	*	*	Ef_aus0041_03084	Ef_aus0043_02621	Ef_aus0045_02956	Ef_aus0053_02603	Ef_aus0055_03076	Ef_aus0065_02681	Ef_aus0070_03104	Ef_aus0078_03015	Ef_aus0080_02674	Ef_aus0084_02788
Ef_aus0233_p1	2939	Plasmid stabilization system protein	Ef_04112313871_02862	Ef_11-9295564_02750	*	Ef_32605238_02746	Ef_524685928_02928	Ef_9150823H_02812	Ef_aesops12030_02880	Ef_aesops12035_02830	Ef_aesops12037_02722	Ef_aesops12038_02726	Ef_aesops12041_02718	Ef_aesops12057_01537	Ef_aesops12062_02645	Ef_aesops13004_02937	Ef_aesops13028_02686	Ef_aesops13032_02812	Ef_aesops13034_02872	Ef_aus0002_02523	Ef_aus0003_02504	*	Ef_aus0005_02362	Ef_aus0006_02707	Ef_aus0007_02655	*	Ef_aus0010_02693	Ef_aus0012_02671	Ef_aus0014_02537	*	Ef_aus0016_02708	Ef_aus0019_02470	Ef_aus0021_02916	*	Ef_aus0025_02832	Ef_aus0026_02837	Ef_aus0029_03083	*	*	Ef_aus0041_03083	Ef_aus0043_02622	Ef_aus0045_02955	Ef_aus0053_02604	Ef_aus0055_03077	Ef_aus0065_02680	Ef_aus0070_03103	Ef_aus0078_03016	Ef_aus0080_02673	Ef_aus0084_02787
Ef_aus0233_p1	2451	Integrase core domain protein	Ef_04112313871_00712	Ef_11-9295564_02814	*	Ef_32605238_02708	Ef_524685928_02534	*	Ef_aesops12030_02963	Ef_aesops12035_02789	Ef_aesops12037_02917	Ef_aesops12038_02923	Ef_aesops12041_02819	Ef_aesops12057_01538 Ef_aesops12057_02084	Ef_aesops12062_02924	*	*	*	Ef_aesops13034_02965	Ef_aus0002_02364	Ef_aus0003_02502	*	*	*	*	*	*	*	*	*	Ef_aus0016_02161	Ef_aus0019_02435	Ef_aus0021_02496	*	*	*	*	*	*	*	*	*	*	*	*	*	*	*	*
Ef_aus0233_p1	3634	metallo-beta-lactamase domain protein	Ef_04112313871_00716	Ef_11-9295564_02571	*	Ef_32605238_02563	Ef_524685928_02538	Ef_9150823H_02610	Ef_aesops12030_02686	Ef_aesops12035_02661	Ef_aesops12037_02674	Ef_aesops12038_02673	Ef_aesops12041_02665	Ef_aesops12057_01539	Ef_aesops12062_02711	*	Ef_aesops13028_02617	*	Ef_aesops13034_02650	Ef_aus0002_02365	Ef_aus0003_02501	*	*	*	*	*	*	*	*	*	Ef_aus0016_02285	Ef_aus0019_02436	Ef_aus0021_02664	*	*	*	Ef_aus0029_02777	*	*	*	*	*	*	Ef_aus0055_02819	*	*	Ef_aus0078_02691	*	*
Ef_aus0233_p1	3633	PTS system mannose/fructose/sorbose-specific IIA component	Ef_04112313871_00717	Ef_11-9295564_02570	*	Ef_32605238_02562	Ef_524685928_02539	Ef_9150823H_02609	Ef_aesops12030_02685	Ef_aesops12035_02660	Ef_aesops12037_02673	Ef_aesops12038_02672	Ef_aesops12041_02664	Ef_aesops12057_01540	Ef_aesops12062_02710	*	Ef_aesops13028_02616	*	Ef_aesops13034_02649	Ef_aus0002_02366	Ef_aus0003_02500	*	*	*	*	*	*	Ef_aus0012_02878	*	*	Ef_aus0016_02286	Ef_aus0019_02437	Ef_aus0021_02665	*	*	*	Ef_aus0029_02776	*	*	*	*	*	Ef_aus0053_02923	Ef_aus0055_02818	*	*	Ef_aus0078_02690	*	*
Ef_aus0233_p1	3632	PTS system mannose/fructose/sorbose-specific IIB component	Ef_04112313871_00718	Ef_11-9295564_02569	*	Ef_32605238_02561	Ef_524685928_02540	Ef_9150823H_02608	Ef_aesops12030_02684	Ef_aesops12035_02659	Ef_aesops12037_02672	Ef_aesops12038_02671	Ef_aesops12041_02663	Ef_aesops12057_01541	Ef_aesops12062_02709	*	Ef_aesops13028_02615	*	Ef_aesops13034_02648	Ef_aus0002_02367	Ef_aus0003_02499	*	*	*	*	*	*	*	*	*	Ef_aus0016_02287	Ef_aus0019_02438	Ef_aus0021_02666	*	*	*	Ef_aus0029_02775	*	*	*	*	*	*	Ef_aus0055_02817	*	*	Ef_aus0078_02689	*	*
Ef_aus0233_p1	3631	PTS system mannose/fructose/sorbose-specific IIC component	Ef_04112313871_00719	Ef_11-9295564_02568	*	Ef_32605238_02560	Ef_524685928_02541	Ef_9150823H_02607	Ef_aesops12030_02683	Ef_aesops12035_02658	Ef_aesops12037_02671	Ef_aesops12038_02670	Ef_aesops12041_02662	Ef_aesops12057_01542	Ef_aesops12062_02708	*	Ef_aesops13028_02614	*	Ef_aesops13034_02647	Ef_aus0002_02368	Ef_aus0003_02498	*	*	*	*	*	*	*	*	*	Ef_aus0016_02288	Ef_aus0019_02439	Ef_aus0021_02667	*	*	*	Ef_aus0029_02774	*	*	*	*	*	Ef_aus0053_02920	Ef_aus0055_02816	*	*	Ef_aus0078_02688	*	*
Ef_aus0233_p1	3630	PTS system mannose/fructose/sorbose-specific IID component	Ef_04112313871_00720	Ef_11-9295564_02567	*	Ef_32605238_02559	Ef_524685928_02542	Ef_9150823H_02606	Ef_aesops12030_02682	Ef_aesops12035_02657	Ef_aesops12037_02670	Ef_aesops12038_02669	Ef_aesops12041_02661	Ef_aesops12057_01543	Ef_aesops12062_02707	*	Ef_aesops13028_02613	*	Ef_aesops13034_02646	Ef_aus0002_02369	Ef_aus0003_02497	*	*	*	*	*	*	*	*	*	Ef_aus0016_02289	Ef_aus0019_02440	Ef_aus0021_02668	*	*	*	Ef_aus0029_02773	*	*	*	*	*	*	Ef_aus0055_02815	*	*	Ef_aus0078_02687	*	*
Ef_aus0233_p1	3629	sugar isomerase	Ef_04112313871_00721	Ef_11-9295564_02566	*	Ef_32605238_02558	Ef_524685928_02543	Ef_9150823H_02605	Ef_aesops12030_02681	Ef_aesops12035_02656	Ef_aesops12037_02669	Ef_aesops12038_02668	Ef_aesops12041_02660	Ef_aesops12057_01544	Ef_aesops12062_02706	*	Ef_aesops13028_02612	*	Ef_aesops13034_02645	Ef_aus0002_02370	Ef_aus0003_02496	*	*	*	*	*	*	*	*	*	Ef_aus0016_02290	Ef_aus0019_02441	Ef_aus0021_02669	*	*	*	Ef_aus0029_02772	*	*	*	*	*	*	Ef_aus0055_02814	*	*	Ef_aus0078_02686	*	*
Ef_aus0233_p1	3628	transcriptional antiterminator bglG:Sigma-54 factor	Ef_04112313871_00722	Ef_11-9295564_02565	*	Ef_32605238_02557	Ef_524685928_02903	Ef_9150823H_02604	Ef_aesops12030_02680	Ef_aesops12035_02655	Ef_aesops12037_02668	Ef_aesops12038_02667	Ef_aesops12041_02659	Ef_aesops12057_01545	Ef_aesops12062_02705	*	Ef_aesops13028_02611	*	Ef_aesops13034_02644	Ef_aus0002_02371	Ef_aus0003_02495	*	*	*	*	*	*	*	*	*	Ef_aus0016_02291	Ef_aus0019_02442	Ef_aus0021_02670	*	*	*	Ef_aus0029_02771	*	*	*	*	*	*	Ef_aus0055_02813	*	*	Ef_aus0078_02685	*	*
Ef_aus0233_p1	3627	HAD superfamily hydrolase	Ef_04112313871_00723	Ef_11-9295564_02564	*	Ef_32605238_02556	Ef_524685928_02902	Ef_9150823H_02603	Ef_aesops12030_02679	Ef_aesops12035_02654	Ef_aesops12037_02667	Ef_aesops12038_02666	Ef_aesops12041_02658	Ef_aesops12057_01546	Ef_aesops12062_02704	*	Ef_aesops13028_02610	*	Ef_aesops13034_02643	Ef_aus0002_02372	Ef_aus0003_02494	*	*	*	*	*	*	*	*	*	Ef_aus0016_02292	Ef_aus0019_02443	Ef_aus0021_02671	*	*	*	Ef_aus0029_02770	*	*	*	*	*	*	Ef_aus0055_02812	*	*	Ef_aus0078_02684	*	*
Ef_aus0233_p1	3970	helix-turn-helix domain protein	Ef_04112313871_00724	Ef_11-9295564_02563	*	Ef_32605238_02555	Ef_524685928_02901	Ef_9150823H_02602	Ef_aesops12030_02678	Ef_aesops12035_02653	Ef_aesops12037_02666	Ef_aesops12038_02665	Ef_aesops12041_02657	Ef_aesops12057_01547	Ef_aesops12062_02703	*	Ef_aesops13028_02609	*	Ef_aesops13034_02642	Ef_aus0002_02373	Ef_aus0003_02493	*	*	*	*	*	*	*	*	*	Ef_aus0016_02293	Ef_aus0019_02444	Ef_aus0021_02672	*	*	*	*	*	*	*	*	*	Ef_aus0053_02962	*	*	*	*	*	*
Ef_aus0233_p1	3456	Integrase core domain protein	*	*	*	*	*	*	*	*	*	*	*	Ef_aesops12057_02275	*	*	*	*	*	*	*	*	*	*	*	*	*	*	*	*	*	*	*	*	*	*	*	*	*	*	*	*	*	*	*	*	*	*	*
Ef_aus0233_p1	3374	Transposase	*	*	*	*	*	*	*	*	*	*	*	Ef_aesops12057_02276	*	*	*	*	*	*	*	*	*	*	*	*	*	*	*	*	*	*	*	*	Ef_aus0025_02800	Ef_aus0026_02824	*	*	*	*	*	*	*	*	*	*	*	*	*
Ef_aus0233_p1	3991	ISL3 family transposase	*	Ef_11-9295564_02623	*	Ef_32605238_02797	Ef_524685928_02720	Ef_9150823H_02654	Ef_aesops12030_02756	Ef_aesops12035_02691	Ef_aesops12037_02707	Ef_aesops12038_02711	Ef_aesops12041_02703	Ef_aesops12057_02670	Ef_aesops12062_02740	*	Ef_aesops13028_02642	*	Ef_aesops13034_02704	Ef_aus0002_02678	Ef_aus0003_02806	*	*	*	*	*	*	*	*	*	Ef_aus0016_02743	Ef_aus0019_02713	Ef_aus0021_02939	*	*	*	*	*	*	*	*	*	*	*	*	*	*	*	*
Ef_aus0233_p1	3923	transposase	Ef_04112313871_02866	Ef_11-9295564_02624 Ef_11-9295564_01720	*	Ef_32605238_02851	Ef_524685928_02721 Ef_524685928_02932	Ef_9150823H_01791 Ef_9150823H_02655	Ef_aesops12030_02755	Ef_aesops12035_02690	Ef_aesops12037_02706	Ef_aesops12038_02710	Ef_aesops12041_02702	Ef_aesops12057_02669	Ef_aesops12062_02739	*	Ef_aesops13028_02643 Ef_aesops13028_01735	*	Ef_aesops13034_02703	Ef_aus0002_02522	*	aus0004_chr_p1-3.fna_01914	*	Ef_aus0006_02011	Ef_aus0007_02015	*	*	Ef_aus0012_02031	Ef_aus0014_01626	Ef_aus0015_01778	Ef_aus0016_02768	*	*	Ef_aus0023_02564	Ef_aus0025_01873	Ef_aus0026_02967	*	Ef_aus0031_02124	Ef_aus0038_02123	Ef_aus0041_02087	*	*	*	*	Ef_aus0065_01399	*	*	Ef_aus0080_02694	Ef_aus0084_02789
Ef_aus0233_p1	3992	type I restriction modification site-specific deoxyribonuclease HsdR	Ef_04112313871_02762	Ef_11-9295564_02625	*	Ef_32605238_02740	Ef_524685928_02722	Ef_9150823H_02656	Ef_aesops12030_02754	Ef_aesops12035_02689	Ef_aesops12037_02705	Ef_aesops12038_02709	Ef_aesops12041_02701	Ef_aesops12057_02668	Ef_aesops12062_02738	*	Ef_aesops13028_02644	*	Ef_aesops13034_02702	Ef_aus0002_02521	Ef_aus0003_02692	*	*	*	*	*	*	*	*	*	Ef_aus0016_02540	Ef_aus0019_02549	Ef_aus0021_02717	*	*	*	*	*	*	*	*	*	*	*	*	*	*	*	*
Ef_aus0233_p1	3677	sugar isomerase	Ef_04112313871_02764	Ef_11-9295564_02626	*	Ef_32605238_02698	Ef_524685928_02724	Ef_9150823H_02657	Ef_aesops12030_02753	Ef_aesops12035_02688	Ef_aesops12037_02704	Ef_aesops12038_02708	Ef_aesops12041_02700	Ef_aesops12057_02667	Ef_aesops12062_02737	*	Ef_aesops13028_02645	*	Ef_aesops13034_02701	Ef_aus0002_02520	Ef_aus0003_02693	*	*	*	*	*	*	*	*	*	Ef_aus0016_02542	Ef_aus0019_02550	Ef_aus0021_02719	*	*	*	Ef_aus0029_02982	*	*	*	*	*	*	Ef_aus0055_02994	*	*	Ef_aus0078_02896	*	*
Ef_aus0233_p1	3676	Fructosamine kinase FrlD	Ef_04112313871_02765	Ef_11-9295564_02627	*	Ef_32605238_02697	Ef_524685928_02725	Ef_9150823H_02658	Ef_aesops12030_02752	Ef_aesops12035_02687	Ef_aesops12037_02703	Ef_aesops12038_02707	Ef_aesops12041_02699	Ef_aesops12057_02666	Ef_aesops12062_02736	*	Ef_aesops13028_02646	*	Ef_aesops13034_02700	Ef_aus0002_02519	Ef_aus0003_02694	*	*	*	*	*	*	*	*	*	Ef_aus0016_02543	Ef_aus0019_02551	Ef_aus0021_02720	*	*	*	Ef_aus0029_02981	*	*	*	*	*	*	Ef_aus0055_02993	*	*	Ef_aus0078_02895	*	*
Ef_aus0233_p1	3675	transcriptional regulator GntR family	Ef_04112313871_02766	Ef_11-9295564_02628	*	Ef_32605238_02696	Ef_524685928_02726	Ef_9150823H_02659	Ef_aesops12030_02751	Ef_aesops12035_02686	Ef_aesops12037_02702	Ef_aesops12038_02706	Ef_aesops12041_02698	Ef_aesops12057_02665	Ef_aesops12062_02735	*	Ef_aesops13028_02647	*	Ef_aesops13034_02699	Ef_aus0002_02518	Ef_aus0003_02695	*	*	*	*	*	*	*	*	*	Ef_aus0016_02544	Ef_aus0019_02552	Ef_aus0021_02721	*	Ef_aus0025_02804	Ef_aus0026_02828	Ef_aus0029_02980	*	*	*	*	*	*	Ef_aus0055_02992	*	*	Ef_aus0078_02894	*	*
Ef_aus0233_p1	3869	metal dependent hydrolase	Ef_04112313871_02767	Ef_11-9295564_02629	*	Ef_32605238_02695	Ef_524685928_02727	Ef_9150823H_02660	Ef_aesops12030_02750	Ef_aesops12035_02685	Ef_aesops12037_02701	Ef_aesops12038_02705	Ef_aesops12041_02697	Ef_aesops12057_02664	Ef_aesops12062_02734	*	Ef_aesops13028_02648	*	Ef_aesops13034_02698	*	Ef_aus0003_02696	*	*	*	*	*	*	*	*	*	*	*	Ef_aus0021_02722	*	Ef_aus0025_02803	Ef_aus0026_02827	*	*	*	*	*	*	*	*	*	*	*	*	*
Ef_aus0233_p1	2248	IS16/IS256 transposase	Ef_04112313871_00441	Ef_11-9295564_02804	Ef_11282884_02837	Ef_32605238_02803	Ef_524685928_00641	Ef_9150823H_02898	Ef_aesops12030_02951	Ef_aesops12035_02903	Ef_aesops12037_02902	Ef_aesops12038_02912	Ef_aesops12041_02924	Ef_aesops12057_02809	Ef_aesops12062_02907	Ef_aesops13004_02957	Ef_aesops13028_02857	Ef_aesops13032_02826	Ef_aesops13034_02941	Ef_aus0002_02692	Ef_aus0003_02813	aus0004_chr_p1-3.fna_02731 aus0004_chr_p1-3.fna_02398 aus0004_chr_p1-3.fna_01920	*	Ef_aus0006_02855	Ef_aus0007_02841	*	*	Ef_aus0012_02848	Ef_aus0014_02751	Ef_aus0015_02650	Ef_aus0016_02729	Ef_aus0019_02721	Ef_aus0021_02940	Ef_aus0023_02706	Ef_aus0025_02906	Ef_aus0026_02946	Ef_aus0029_03142	Ef_aus0031_02801	Ef_aus0038_02685	Ef_aus0041_03089	Ef_aus0043_02847	Ef_aus0045_02961	Ef_aus0053_02876	Ef_aus0055_03131	Ef_aus0065_02689	Ef_aus0070_03115	Ef_aus0078_03063	Ef_aus0080_02701	Ef_aus0084_02794
Ef_aus0233_p1	3708	C4-dicarboxylate anaerobic carrier	Ef_04112313871_02768	Ef_11-9295564_02788	*	Ef_32605238_02741	Ef_524685928_02728	Ef_9150823H_02844	Ef_aesops12030_02929	Ef_aesops12035_02878	Ef_aesops12037_02877	Ef_aesops12038_02885	Ef_aesops12041_02902	Ef_aesops12057_02529	Ef_aesops12062_02890	*	Ef_aesops13028_02834	*	Ef_aesops13034_02913	Ef_aus0002_02644	Ef_aus0003_02798	*	*	*	*	*	*	*	*	*	Ef_aus0016_02697	Ef_aus0019_02684	Ef_aus0021_02723	*	Ef_aus0025_02802	Ef_aus0026_02826	Ef_aus0029_03106	*	*	*	*	*	*	Ef_aus0055_03087	*	*	Ef_aus0078_03019	*	*
Ef_aus0233_p1	3707	hypothetical protein	*	Ef_11-9295564_02787	*	*	*	Ef_9150823H_02843	Ef_aesops12030_02928	Ef_aesops12035_02877	Ef_aesops12037_02876	Ef_aesops12038_02884	Ef_aesops12041_02901	Ef_aesops12057_02528	Ef_aesops12062_02889	*	Ef_aesops13028_02833	*	Ef_aesops13034_02912	Ef_aus0002_02645	Ef_aus0003_02797	*	*	*	*	*	*	*	*	*	Ef_aus0016_02696	Ef_aus0019_02683	*	*	Ef_aus0025_02801	Ef_aus0026_02825	Ef_aus0029_03105	*	*	*	*	*	*	Ef_aus0055_03086	*	*	Ef_aus0078_03018	*	*
Ef_aus0233_p1	3366	Integrase core domain protein	*	*	*	*	Ef_524685928_02527	*	*	*	*	*	*	Ef_aesops12057_02527	*	Ef_aesops13004_02680	*	*	*	*	*	*	*	*	*	*	*	*	*	Ef_aus0015_02560	Ef_aus0016_02695	*	*	Ef_aus0023_02732	Ef_aus0025_02925 Ef_aus0025_02740	Ef_aus0026_02829 Ef_aus0026_02743	*	*	*	*	*	*	*	*	*	*	*	*	*
Ef_aus0233_p1	3383	Transposase	*	*	Ef_11282884_02856	*	Ef_524685928_02528	*	*	Ef_aesops12035_02921	Ef_aesops12037_02919 Ef_aesops12037_02559	*	Ef_aesops12041_02552	Ef_aesops12057_02526	Ef_aesops12062_02569	*	*	Ef_aesops13032_02842	*	*	Ef_aus0003_02844 Ef_aus0003_02752 Ef_aus0003_02259	*	*	*	*	*	*	*	*	*	*	*	*	*	*	*	*	*	*	*	Ef_aus0043_02858	*	*	*	*	*	*	*	Ef_aus0084_02820
Ef_aus0233_p1	2904	toxin-antitoxin system antitoxin component	Ef_04112313871_00707	Ef_11-9295564_02469	*	Ef_32605238_02269	Ef_524685928_02529	Ef_9150823H_02510	Ef_aesops12030_02590	Ef_aesops12035_02576	Ef_aesops12037_02558	Ef_aesops12038_02575	Ef_aesops12041_02551	Ef_aesops12057_02525	Ef_aesops12062_02568	Ef_aesops13004_02715	Ef_aesops13028_02504	Ef_aesops13032_02570	Ef_aesops13034_02511	Ef_aus0002_02009	Ef_aus0003_02258	*	Ef_aus0005_02457	Ef_aus0006_02604	Ef_aus0007_02644	Ef_aus0009_02668	Ef_aus0010_02557	Ef_aus0012_02660	Ef_aus0014_02541	*	Ef_aus0016_02701	Ef_aus0019_02022	Ef_aus0021_02882	*	Ef_aus0025_02591	Ef_aus0026_02527	Ef_aus0029_03110	*	*	Ef_aus0041_02551	Ef_aus0043_02174	Ef_aus0045_02472	Ef_aus0053_02401	Ef_aus0055_03108	Ef_aus0065_02223	Ef_aus0070_02554	Ef_aus0078_03030	Ef_aus0080_02354	Ef_aus0084_02378
Ef_aus0233_p1	2903	addiction module toxin RelE	Ef_04112313871_00708	Ef_11-9295564_02468	*	Ef_32605238_02270	Ef_524685928_02530	Ef_9150823H_02509	Ef_aesops12030_02589	Ef_aesops12035_02575	Ef_aesops12037_02557	Ef_aesops12038_02574	Ef_aesops12041_02550	Ef_aesops12057_02524	Ef_aesops12062_02567	Ef_aesops13004_02714	Ef_aesops13028_02503	Ef_aesops13032_02569	Ef_aesops13034_02510	Ef_aus0002_02010	Ef_aus0003_02257	*	Ef_aus0005_02456	Ef_aus0006_02605	Ef_aus0007_02645	Ef_aus0009_02669	Ef_aus0010_02556	Ef_aus0012_02661	Ef_aus0014_02542	*	Ef_aus0016_02700	Ef_aus0019_02023	Ef_aus0021_02881	*	Ef_aus0025_02590	Ef_aus0026_02528	Ef_aus0029_03111	*	*	Ef_aus0041_02550	Ef_aus0043_02173	Ef_aus0045_02471	Ef_aus0053_02400	Ef_aus0055_03109	Ef_aus0065_02222	Ef_aus0070_02553	Ef_aus0078_03031	Ef_aus0080_02355	Ef_aus0084_02379
Ef_aus0233_p2	3539	hypothetical protein	*	*	Ef_11282884_02150	*	Ef_524685928_03095	*	*	*	*	*	*	*	*	Ef_aesops13004_02510	*	Ef_aesops13032_02475	*	*	*	*	*	*	*	*	*	*	*	*	*	*	*	*	*	*	Ef_aus0029_01633	*	*	Ef_aus0041_02581	*	*	*	Ef_aus0055_01611	*	Ef_aus0070_02470	*	*	*
Ef_aus0233_p2	3540	hypothetical protein	*	*	Ef_11282884_02149	*	Ef_524685928_03094	*	*	*	*	*	*	*	*	Ef_aesops13004_02511	*	Ef_aesops13032_02474	*	*	*	*	*	*	*	*	*	*	*	*	*	*	*	*	*	*	Ef_aus0029_01634	*	*	Ef_aus0041_02580	*	*	*	Ef_aus0055_01610	*	Ef_aus0070_02471	*	*	*
Ef_aus0233_p2	3541	DNA directed DNA polymerase	*	*	Ef_11282884_02148	*	Ef_524685928_01116	*	*	*	*	*	*	*	*	Ef_aesops13004_02512	*	Ef_aesops13032_02473	*	*	*	*	*	*	*	*	*	*	*	*	*	*	*	*	*	*	Ef_aus0029_01635	*	*	Ef_aus0041_02579	*	*	*	Ef_aus0055_01609	*	Ef_aus0070_02472	*	*	*
Ef_aus0233_p2	3542	hypothetical protein	*	*	Ef_11282884_02147	*	Ef_524685928_01117	*	*	*	*	*	*	*	*	Ef_aesops13004_02514	*	Ef_aesops13032_02471	*	*	*	*	*	*	*	*	*	*	*	*	*	*	*	*	*	*	Ef_aus0029_01636	*	*	Ef_aus0041_02578	*	*	*	Ef_aus0055_01608	*	Ef_aus0070_02474	*	*	*
Ef_aus0233_p2	3545	hypothetical protein	*	*	Ef_11282884_02144	*	Ef_524685928_01119	*	*	*	*	*	*	*	*	Ef_aesops13004_02517	*	Ef_aesops13032_02468	*	*	*	*	*	*	*	*	*	*	*	*	*	*	*	*	*	*	Ef_aus0029_01639	*	*	Ef_aus0041_02576	*	*	*	Ef_aus0055_01605	*	Ef_aus0070_02477	*	*	*
Ef_aus0233_p2	3546	hypothetical protein	*	*	Ef_11282884_02143	*	Ef_524685928_01120	*	*	*	*	*	*	*	*	Ef_aesops13004_02518	*	Ef_aesops13032_02467	*	*	*	*	*	*	*	*	*	*	*	*	*	*	*	*	*	*	Ef_aus0029_01640	*	*	Ef_aus0041_02575	*	*	*	Ef_aus0055_01604	*	Ef_aus0070_02478	*	*	*
Ef_aus0233_p2	3717	ISEfa8 transposase	*	*	*	*	Ef_524685928_01143	*	*	*	*	*	*	*	*	*	*	*	*	*	*	*	*	*	*	*	*	*	*	*	*	*	*	*	*	*	Ef_aus0029_03147	*	*	*	*	*	*	Ef_aus0055_03134	*	*	Ef_aus0078_03069	*	*
Ef_aus0233_p2	3716	ISEfa8 transposase	*	*	*	*	Ef_524685928_01142	*	*	*	*	*	*	*	*	*	*	*	*	*	*	*	*	*	*	*	*	*	*	*	*	*	*	*	*	*	Ef_aus0029_03146	*	*	*	*	*	*	Ef_aus0055_03133	*	*	Ef_aus0078_03070	*	*
Ef_aus0233_p2	8231	hypothetical protein	*	*	*	*	*	*	*	*	*	*	*	*	*	*	*	*	*	*	*	*	*	*	*	*	*	*	*	*	*	*	*	*	*	*	*	*	*	*	*	*	*	*	*	*	*	*	*
Ef_aus0233_p2	3547	hypothetical protein	*	*	Ef_11282884_02142	*	Ef_524685928_01121	*	*	*	*	*	*	*	*	Ef_aesops13004_02519	*	Ef_aesops13032_02466	*	*	*	*	*	*	*	*	*	*	*	*	*	*	*	*	*	*	Ef_aus0029_01641	*	*	Ef_aus0041_02574	*	*	*	Ef_aus0055_01603	*	Ef_aus0070_02479	*	*	*
Ef_aus0233_p2	3548	hypothetical protein	*	*	Ef_11282884_02141	*	Ef_524685928_01122	*	*	*	*	*	*	*	*	Ef_aesops13004_02520	*	Ef_aesops13032_02465	*	*	*	*	*	*	*	*	*	*	*	*	*	*	*	*	*	*	Ef_aus0029_01642	*	*	Ef_aus0041_02573	*	*	*	Ef_aus0055_01602	*	Ef_aus0070_02480	*	*	*
Ef_aus0233_p2	3549	hypothetical protein	*	*	Ef_11282884_02140	*	Ef_524685928_01123	*	*	*	*	*	*	*	*	Ef_aesops13004_02521	*	Ef_aesops13032_02464	*	*	*	*	*	*	*	*	*	*	*	*	*	*	*	*	*	*	Ef_aus0029_01643	*	*	Ef_aus0041_02572	*	*	*	Ef_aus0055_01601	*	Ef_aus0070_02481	*	*	*
Ef_aus0233_p2	3550	hypothetical protein	*	*	Ef_11282884_02139	*	*	*	*	*	*	*	*	*	*	Ef_aesops13004_02522	*	Ef_aesops13032_02463	*	*	*	*	*	*	*	*	*	*	*	*	*	*	*	*	*	*	Ef_aus0029_01644	*	*	*	*	*	*	Ef_aus0055_01600	*	Ef_aus0070_02482	*	*	*
Ef_aus0233_p2	3551	hypothetical protein	*	*	Ef_11282884_02138	*	Ef_524685928_01125	*	*	*	*	*	*	*	*	Ef_aesops13004_02523	*	Ef_aesops13032_02462	*	*	*	*	*	*	*	*	*	*	*	*	*	*	*	*	*	*	Ef_aus0029_01645	*	*	Ef_aus0041_02570	*	*	*	Ef_aus0055_01599	*	Ef_aus0070_02483	*	*	*
Ef_aus0233_p2	3552	hypothetical protein	*	*	Ef_11282884_02137	*	Ef_524685928_01126	*	*	*	*	*	*	*	*	Ef_aesops13004_02524	*	Ef_aesops13032_02461	*	*	*	*	*	*	*	*	*	*	*	*	*	*	*	*	*	*	Ef_aus0029_01646	*	*	Ef_aus0041_02569	*	*	*	Ef_aus0055_01598	*	Ef_aus0070_02484	*	*	*
Ef_aus0233_p2	3553	mannosyl-glycoprotein endo-beta-N-acetylglucosaminidase	*	*	Ef_11282884_02136	*	Ef_524685928_01127	*	*	*	*	*	*	*	*	Ef_aesops13004_02525	*	Ef_aesops13032_02460	*	*	*	*	*	*	*	*	*	*	*	*	*	*	*	*	*	*	Ef_aus0029_01647	*	*	Ef_aus0041_02568	*	*	*	Ef_aus0055_01597	*	Ef_aus0070_02485	*	*	*
Ef_aus0233_p2	3554	hypothetical protein	*	*	Ef_11282884_02134	*	Ef_524685928_01129	*	*	*	*	*	*	*	*	Ef_aesops13004_01991	*	Ef_aesops13032_01906	*	*	*	*	*	*	*	*	*	*	*	*	*	*	*	*	*	*	Ef_aus0029_01649	*	*	Ef_aus0041_00001	*	*	*	Ef_aus0055_01595	*	Ef_aus0070_02849	*	*	*
Ef_aus0233_p2	3555	hypothetical protein	*	*	Ef_11282884_02133	*	Ef_524685928_01130	*	*	*	*	*	*	*	*	Ef_aesops13004_01990	*	Ef_aesops13032_01905	*	*	*	*	*	*	*	*	*	*	*	*	*	*	*	*	*	*	Ef_aus0029_01650	*	*	Ef_aus0041_00157 Ef_aus0041_00002	*	*	*	Ef_aus0055_01594	*	Ef_aus0070_02848	*	*	*
Ef_aus0233_p2	3556	hypothetical protein	*	*	Ef_11282884_02132	*	Ef_524685928_01131	*	*	*	*	*	*	*	*	Ef_aesops13004_01989	*	Ef_aesops13032_01904	*	*	*	*	*	*	*	*	*	*	*	*	*	*	*	*	*	*	Ef_aus0029_01651	*	*	Ef_aus0041_00156 Ef_aus0041_00003	*	*	*	Ef_aus0055_01593	*	Ef_aus0070_02847	*	*	*
Ef_aus0233_p2	3557	Endodeoxyribonuclease RusA	*	*	Ef_11282884_02131	*	Ef_524685928_01132	*	*	*	*	*	*	*	*	Ef_aesops13004_01988	*	Ef_aesops13032_01903	*	*	*	*	*	*	*	*	*	*	*	*	*	*	*	*	*	*	Ef_aus0029_01652	*	*	Ef_aus0041_00155 Ef_aus0041_00004	*	*	*	Ef_aus0055_01592	*	Ef_aus0070_02846	*	*	*
Ef_aus0233_p2	3558	hypothetical protein	*	*	Ef_11282884_02130	*	Ef_524685928_01133	*	*	*	*	*	*	*	*	Ef_aesops13004_01987	*	Ef_aesops13032_01902	*	*	*	*	*	*	*	*	*	*	*	*	*	*	*	*	*	*	Ef_aus0029_01653	*	*	Ef_aus0041_00154 Ef_aus0041_00005	*	*	*	Ef_aus0055_01591	*	Ef_aus0070_02845	*	*	*
Ef_aus0233_p2	3559	hypothetical protein	*	*	Ef_11282884_02852	*	Ef_524685928_01134	*	*	*	*	*	*	*	*	Ef_aesops13004_01986	*	Ef_aesops13032_01901	*	*	*	*	*	*	*	*	*	*	*	*	*	*	*	*	*	*	Ef_aus0029_01655	*	*	Ef_aus0041_00153 Ef_aus0041_00006	*	*	*	Ef_aus0055_01589	*	Ef_aus0070_02844	*	*	*
Ef_aus0233_p2	3560	hypothetical protein	*	*	Ef_11282884_01955	*	Ef_524685928_01135	*	*	*	*	*	*	*	*	Ef_aesops13004_01985	*	Ef_aesops13032_01900	*	*	*	*	*	*	*	*	*	*	*	*	*	*	*	*	*	*	Ef_aus0029_01656	*	*	Ef_aus0041_00152 Ef_aus0041_00007	*	*	*	Ef_aus0055_01588	*	Ef_aus0070_02843	*	*	*
Ef_aus0233_p2	3561	hypothetical protein	*	*	Ef_11282884_01956	*	Ef_524685928_01136	*	*	*	*	*	*	*	*	Ef_aesops13004_01984	*	Ef_aesops13032_01899	*	*	*	*	*	*	*	*	*	*	*	*	*	*	*	*	*	*	Ef_aus0029_01657	*	*	Ef_aus0041_00151 Ef_aus0041_00008	*	*	*	Ef_aus0055_01587	*	Ef_aus0070_02842	*	*	*
Ef_aus0233_p2	3562	Rhomboid family protein	*	*	Ef_11282884_01957	*	Ef_524685928_01137	*	*	*	*	*	*	*	*	Ef_aesops13004_01983	*	Ef_aesops13032_01898	*	*	*	*	*	*	*	*	*	*	*	*	*	*	*	*	*	*	Ef_aus0029_01658	*	*	Ef_aus0041_00150 Ef_aus0041_00009	*	*	*	Ef_aus0055_01586	*	Ef_aus0070_02841	*	*	*
Ef_aus0233_p2	3563	hypothetical protein	*	*	Ef_11282884_01958	*	Ef_524685928_01138	*	*	*	*	*	*	*	*	Ef_aesops13004_01982	*	Ef_aesops13032_01897	*	*	*	*	*	*	*	*	*	*	*	*	*	*	*	*	*	*	Ef_aus0029_01659	*	*	Ef_aus0041_00149 Ef_aus0041_00010	*	*	*	Ef_aus0055_01585	*	Ef_aus0070_02840	*	*	*
Ef_aus0233_p2	3564	hypothetical protein	*	*	Ef_11282884_01959	*	*	*	*	*	*	*	*	*	*	Ef_aesops13004_01981	*	Ef_aesops13032_01896	*	*	*	*	*	*	*	*	*	*	*	*	*	*	*	*	*	*	Ef_aus0029_01660	*	*	Ef_aus0041_00148 Ef_aus0041_00011	*	*	*	Ef_aus0055_01584	*	Ef_aus0070_02839	*	*	*
Ef_aus0233_p2	3565	hypothetical protein	*	*	Ef_11282884_01960	*	Ef_524685928_01145	*	*	*	*	*	*	*	*	Ef_aesops13004_01980	*	Ef_aesops13032_01895	*	*	*	*	*	*	*	*	*	*	*	*	*	*	*	*	*	*	Ef_aus0029_01661	*	*	Ef_aus0041_00147 Ef_aus0041_00012	*	*	*	Ef_aus0055_01583	*	Ef_aus0070_02048	*	*	*
Ef_aus0233_p2	3566	cell division protein FtsK/SpoIIIE	*	*	Ef_11282884_01961	*	Ef_524685928_01146	*	*	*	*	*	*	*	*	Ef_aesops13004_01979	*	Ef_aesops13032_01894	*	*	*	*	*	*	*	*	*	*	*	*	*	*	*	*	*	*	Ef_aus0029_01662	*	*	Ef_aus0041_00146 Ef_aus0041_00013	*	*	*	Ef_aus0055_01582	*	Ef_aus0070_02047	*	*	*
Ef_aus0233_p2	3567	hypothetical protein	*	*	Ef_11282884_01962	*	Ef_524685928_01147	*	*	*	*	*	*	*	*	Ef_aesops13004_01978	*	Ef_aesops13032_01893	*	*	*	*	*	*	*	*	*	*	*	*	*	*	*	*	*	*	Ef_aus0029_01663	*	*	Ef_aus0041_00145 Ef_aus0041_00014	*	*	*	Ef_aus0055_01581	*	Ef_aus0070_02046	*	*	*
Ef_aus0233_p2	3568	hypothetical protein	*	*	Ef_11282884_01963	*	Ef_524685928_01148	*	*	*	*	*	*	*	Ef_aesops12062_02929	Ef_aesops13004_01977	*	Ef_aesops13032_01892	*	*	*	*	*	*	*	*	*	*	*	*	*	*	*	*	*	*	Ef_aus0029_01664	*	*	Ef_aus0041_00144 Ef_aus0041_00015	*	*	*	Ef_aus0055_01580	*	Ef_aus0070_02045	*	*	*
Ef_aus0233_p2	3569	DNA-entry nuclease	*	*	Ef_11282884_01964	*	Ef_524685928_01149	*	*	*	*	*	*	*	*	Ef_aesops13004_01976	*	Ef_aesops13032_01891	*	*	*	*	*	*	*	*	*	*	*	*	*	*	*	*	*	*	Ef_aus0029_01665	*	*	Ef_aus0041_00143 Ef_aus0041_00016	*	*	*	Ef_aus0055_01579	*	Ef_aus0070_02044	*	*	*
Ef_aus0233_p2	3570	hypothetical protein	*	*	Ef_11282884_01965	*	Ef_524685928_01150	*	*	*	*	*	*	*	*	Ef_aesops13004_01974	*	Ef_aesops13032_01889	*	*	*	*	*	*	*	*	*	*	*	*	*	*	*	*	*	*	Ef_aus0029_01666	*	*	Ef_aus0041_00142 Ef_aus0041_00017	*	*	*	Ef_aus0055_01578	*	Ef_aus0070_02042	*	*	*
Ef_aus0233_p2	3571	hypothetical protein	*	*	Ef_11282884_01966	*	Ef_524685928_01151	*	*	*	*	*	*	*	*	Ef_aesops13004_01973	*	Ef_aesops13032_01888	*	*	*	*	*	*	*	*	*	*	*	*	*	*	*	*	*	*	Ef_aus0029_01667	*	*	Ef_aus0041_00141 Ef_aus0041_00018	*	*	*	Ef_aus0055_01577	*	Ef_aus0070_02041	*	*	*
Ef_aus0233_p2	3572	peptidase C60	*	*	Ef_11282884_01967	*	Ef_524685928_01152	*	*	*	*	*	*	*	*	Ef_aesops13004_01972	*	Ef_aesops13032_01887	*	*	*	*	*	*	*	*	*	*	*	*	*	*	*	*	*	*	Ef_aus0029_01668	*	*	Ef_aus0041_00140 Ef_aus0041_00019	*	*	*	Ef_aus0055_01576	*	Ef_aus0070_02040	*	*	*
Ef_aus0233_p2	3573	peptidase C60	*	*	Ef_11282884_01968	*	Ef_524685928_01153	*	*	*	*	*	*	*	*	Ef_aesops13004_01971	*	Ef_aesops13032_01886	*	*	*	*	*	*	*	*	*	*	*	*	*	*	*	*	*	*	Ef_aus0029_01669	*	*	Ef_aus0041_00139 Ef_aus0041_00020	*	*	*	Ef_aus0055_01575	*	Ef_aus0070_02039	*	*	*
Ef_aus0233_p2	3574	cell wall surface anchor family protein	*	*	Ef_11282884_01969	*	Ef_524685928_01154	*	*	*	*	*	*	*	*	Ef_aesops13004_01970	*	Ef_aesops13032_01885	*	*	*	*	*	*	*	*	*	*	*	*	*	*	*	*	*	*	Ef_aus0029_01670	*	*	Ef_aus0041_00138 Ef_aus0041_00021	*	*	*	Ef_aus0055_01574	*	Ef_aus0070_02038	*	*	*
Ef_aus0233_p2	3575	B-type Cna protein	*	*	Ef_11282884_01970	*	Ef_524685928_01155	*	*	*	*	*	*	*	*	Ef_aesops13004_01969	*	Ef_aesops13032_01884	*	*	*	*	*	*	*	*	*	*	*	*	*	*	*	*	*	*	Ef_aus0029_01671	*	*	Ef_aus0041_00137 Ef_aus0041_00022	*	*	*	Ef_aus0055_01573	*	Ef_aus0070_02037	*	*	*
Ef_aus0233_p2	3576	hypothetical protein	*	*	Ef_11282884_01971	*	Ef_524685928_01156	*	*	*	*	*	*	*	*	Ef_aesops13004_01968	*	Ef_aesops13032_01883	*	*	*	*	*	*	*	*	*	*	*	*	*	*	*	*	*	*	Ef_aus0029_01672	*	*	Ef_aus0041_00136 Ef_aus0041_00023	*	*	*	Ef_aus0055_01572	*	Ef_aus0070_02036	*	*	*
Ef_aus0233_p2	3577	hypothetical protein	*	*	Ef_11282884_01972	*	*	*	*	*	*	*	*	*	*	Ef_aesops13004_01967	*	Ef_aesops13032_01882	*	*	*	*	*	*	*	*	*	*	*	*	*	*	*	*	*	*	Ef_aus0029_01673	*	*	*	*	*	*	Ef_aus0055_01571	*	Ef_aus0070_02035	*	*	*
Ef_aus0233_p2	3578	hypothetical protein	*	*	Ef_11282884_01973	*	Ef_524685928_01158	*	*	*	*	*	*	*	*	Ef_aesops13004_01966	*	Ef_aesops13032_01881	*	*	*	*	*	*	*	*	*	*	*	*	*	*	*	*	*	*	Ef_aus0029_01674	*	*	Ef_aus0041_00134 Ef_aus0041_00025	*	*	*	Ef_aus0055_01570	*	Ef_aus0070_02034	*	*	*
Ef_aus0233_p2	3579	hypothetical protein	*	*	Ef_11282884_01974	*	Ef_524685928_01159	*	*	*	*	*	*	*	*	Ef_aesops13004_01965	*	Ef_aesops13032_01880	*	*	*	*	*	*	*	*	*	*	*	*	*	*	*	*	*	*	Ef_aus0029_01675	*	*	Ef_aus0041_00133 Ef_aus0041_00026	*	*	*	Ef_aus0055_01569	*	Ef_aus0070_02033	*	*	*
Ef_aus0233_p2	3580	hypothetical protein	*	*	Ef_11282884_01975	*	*	*	*	*	*	*	*	*	*	Ef_aesops13004_01964	*	Ef_aesops13032_01879	*	*	*	*	*	*	*	*	*	*	*	*	*	*	*	*	*	*	Ef_aus0029_01676	*	*	*	*	*	*	Ef_aus0055_01568	*	Ef_aus0070_02032	*	*	*
Ef_aus0233_p2	3581	hypothetical protein	*	*	Ef_11282884_01976	*	Ef_524685928_01161	*	*	*	*	*	*	*	*	Ef_aesops13004_01963	*	Ef_aesops13032_01878	*	*	*	*	*	*	*	*	*	*	*	*	*	*	*	*	*	*	Ef_aus0029_01677	*	*	Ef_aus0041_00131 Ef_aus0041_00028	*	*	*	Ef_aus0055_01567	*	Ef_aus0070_02031	*	*	*
Ef_aus0233_p2	3582	hypothetical protein	*	*	Ef_11282884_01977	*	*	*	*	*	*	*	*	*	*	Ef_aesops13004_01962	*	Ef_aesops13032_01877	*	*	*	*	*	*	*	*	*	*	*	*	*	*	*	*	*	*	Ef_aus0029_01678	*	*	Ef_aus0041_00130 Ef_aus0041_00029	*	*	*	Ef_aus0055_01566	*	Ef_aus0070_02030	*	*	*
Ef_aus0233_p2	3762	hypothetical protein	*	*	*	*	*	*	*	*	*	*	*	*	*	Ef_aesops13004_01960	*	Ef_aesops13032_01875	*	*	*	*	*	*	*	*	*	*	*	*	*	*	*	*	*	*	*	*	*	Ef_aus0041_00129 Ef_aus0041_00030	*	*	*	*	*	Ef_aus0070_02028	*	*	*
Ef_aus0233_p2	3763	hypothetical protein	*	*	*	*	Ef_524685928_01165	*	*	*	*	*	*	*	*	Ef_aesops13004_01959	*	Ef_aesops13032_01874	*	*	*	*	*	*	*	*	*	*	*	*	*	*	*	*	*	*	*	*	*	Ef_aus0041_00128 Ef_aus0041_00031	*	*	*	*	*	Ef_aus0070_02027	*	*	*
Ef_aus0233_p2	3868	hypothetical protein	*	*	*	*	Ef_524685928_01167	*	*	*	*	*	*	*	*	*	*	*	*	*	*	*	*	*	*	*	*	*	*	*	*	*	*	*	*	*	*	*	*	Ef_aus0041_00127 Ef_aus0041_00032	*	*	*	*	*	*	*	*	*
Ef_aus0233_p2	3867	hypothetical protein	*	*	*	*	Ef_524685928_01168	*	*	*	*	*	*	*	*	*	*	*	*	*	*	*	*	*	*	*	*	*	*	*	*	*	*	*	*	*	*	*	*	Ef_aus0041_00126 Ef_aus0041_00033	*	*	*	*	*	*	*	*	*
Ef_aus0233_p2	3866	hypothetical protein	*	*	*	*	Ef_524685928_01169	*	*	*	*	*	*	*	*	*	*	*	*	*	*	*	*	*	*	*	*	*	*	*	*	*	*	*	*	*	*	*	*	Ef_aus0041_00125 Ef_aus0041_00034	*	*	*	*	*	*	*	*	*
Ef_aus0233_p2	3865	hypothetical protein	*	*	*	*	*	*	*	*	*	*	*	*	*	*	*	*	*	*	*	*	*	*	*	*	*	*	*	*	*	*	*	*	*	*	*	*	*	Ef_aus0041_00124 Ef_aus0041_00035	*	*	*	*	*	*	*	*	*
Ef_aus0233_p2	3864	hypothetical protein	*	*	*	*	*	*	*	*	*	*	*	*	*	*	*	*	*	*	*	*	*	*	*	*	*	*	*	*	*	*	*	*	*	*	*	*	*	Ef_aus0041_00123 Ef_aus0041_00036	*	*	*	*	*	*	*	*	*
Ef_aus0233_p2	3764	hypothetical protein	*	*	*	*	Ef_524685928_01171	*	*	*	*	*	*	*	*	Ef_aesops13004_01957	*	Ef_aesops13032_01872	*	*	*	*	*	*	*	*	*	*	*	*	*	*	*	*	*	*	*	*	*	Ef_aus0041_00122 Ef_aus0041_00037	*	*	*	*	*	Ef_aus0070_02025	*	*	*
Ef_aus0233_p2	3863	hypothetical protein	*	*	*	*	*	*	*	*	*	*	*	*	*	*	*	*	*	*	*	*	*	*	*	*	*	*	*	*	*	*	*	*	*	*	*	*	*	Ef_aus0041_00121 Ef_aus0041_00038	*	*	*	*	*	*	*	*	*
Ef_aus0233_p2	3862	hypothetical protein	*	*	*	*	Ef_524685928_01172	*	*	*	*	*	*	*	*	*	*	*	*	*	*	*	*	*	*	*	*	*	*	*	*	*	*	*	*	*	*	*	*	Ef_aus0041_00120 Ef_aus0041_00039	*	*	*	*	*	*	*	*	*
Ef_aus0233_p2	3861	hypothetical protein	*	*	*	*	*	*	*	*	*	*	*	*	*	*	*	*	*	*	*	*	*	*	*	*	*	*	*	*	*	*	*	*	*	*	*	*	*	Ef_aus0041_00119 Ef_aus0041_00040	*	*	*	*	*	*	*	*	*
Ef_aus0233_p2	4016	hypothetical protein	*	*	*	*	*	*	*	*	*	*	*	*	*	*	*	*	*	*	*	*	*	*	*	*	*	*	*	*	*	*	*	*	*	*	*	*	*	Ef_aus0041_00041 Ef_aus0041_00118	*	*	*	*	*	*	*	*	*
Ef_aus0233_p2	3584	hypothetical protein	*	*	Ef_11282884_01979	*	Ef_524685928_01173	*	*	*	*	*	*	*	*	Ef_aesops13004_01955	*	Ef_aesops13032_01870	*	*	*	*	*	*	*	*	*	*	*	*	*	*	*	*	*	*	Ef_aus0029_01680	*	*	Ef_aus0041_00117 Ef_aus0041_00042	*	*	*	Ef_aus0055_01564	*	Ef_aus0070_02023	*	*	*
Ef_aus0233_p2	3585	hypothetical protein	*	*	Ef_11282884_01980	*	Ef_524685928_01175	*	*	*	*	*	*	*	*	Ef_aesops13004_01954	*	Ef_aesops13032_01869	*	*	*	*	*	*	*	*	*	*	*	*	*	*	*	*	*	*	Ef_aus0029_01681	*	*	Ef_aus0041_00116 Ef_aus0041_00043	*	*	*	Ef_aus0055_01563	*	Ef_aus0070_02022	*	*	*
Ef_aus0233_p2	3586	hypothetical protein	*	*	Ef_11282884_01981	*	Ef_524685928_01176	*	*	*	*	*	*	*	*	Ef_aesops13004_01953	*	Ef_aesops13032_01868	*	*	*	*	*	*	*	*	*	*	*	*	*	*	*	*	*	*	Ef_aus0029_01682	*	*	*	*	*	*	Ef_aus0055_01562	*	Ef_aus0070_02021	*	*	*
Ef_aus0233_p2	3587	hypothetical protein	*	*	Ef_11282884_01982	*	*	*	*	*	*	*	*	*	*	Ef_aesops13004_01952	*	Ef_aesops13032_01867	*	*	*	*	*	*	*	*	*	*	*	*	*	*	*	*	*	*	Ef_aus0029_01683	*	*	*	*	*	*	Ef_aus0055_01561	*	Ef_aus0070_02020	*	*	*
Ef_aus0233_p2	3848	hypothetical protein	*	*	*	*	*	*	*	*	*	*	*	*	*	*	*	*	*	*	*	*	*	*	*	*	*	*	*	*	*	*	*	*	*	*	*	*	*	Ef_aus0041_00113 Ef_aus0041_00046	*	*	*	*	*	*	*	*	*
Ef_aus0233_p2	3847	hypothetical protein	*	*	*	*	*	*	*	*	*	*	*	*	*	*	*	*	*	*	*	*	*	*	*	*	*	*	*	*	*	*	*	*	*	*	*	*	*	Ef_aus0041_00112 Ef_aus0041_00047	*	*	*	*	*	*	*	*	*
Ef_aus0233_p2	3813	hypothetical protein	*	*	*	*	*	*	*	*	*	*	*	*	*	*	*	*	*	*	*	*	*	*	*	*	*	*	*	*	*	*	*	*	*	*	*	*	*	*	*	*	*	*	*	*	*	*	*
Ef_aus0233_p2	3789	hypothetical protein	*	*	*	*	Ef_524685928_01181	*	*	*	*	*	*	*	*	*	*	*	*	*	*	*	*	*	*	*	*	*	*	*	*	*	*	*	*	*	*	*	*	*	*	*	*	*	*	*	*	*	*
Ef_aus0233_p2	3846	hypothetical protein	*	*	*	*	*	*	*	*	*	*	*	*	*	*	*	*	*	*	*	*	*	*	*	*	*	*	*	*	*	*	*	*	*	*	*	*	*	*	*	*	*	*	*	*	*	*	*
Ef_aus0233_p2	3845	hypothetical protein	*	*	*	*	*	*	*	*	*	*	*	*	*	*	*	*	*	*	*	*	*	*	*	*	*	*	*	*	*	*	*	*	*	*	*	*	*	*	*	*	*	*	*	*	*	*	*
Ef_aus0233_p2	3835	hypothetical protein	*	*	Ef_11282884_02389	*	Ef_524685928_02416	*	*	*	*	*	*	*	*	*	*	*	*	*	*	*	*	*	*	*	*	*	*	*	*	*	*	*	*	*	Ef_aus0029_03075	*	*	*	*	*	*	Ef_aus0055_03070	*	*	*	*	*
Ef_aus0233_p2	3844	hypothetical protein	*	*	*	*	*	*	*	*	*	*	*	*	*	*	*	*	*	*	*	*	*	*	*	*	*	*	*	*	*	*	*	*	*	*	*	*	*	*	*	*	*	*	*	*	*	*	*
Ef_aus0233_p2	3843	hypothetical protein	*	*	Ef_11282884_02390	*	Ef_524685928_02417	*	*	*	*	*	*	*	*	*	*	*	*	*	*	*	*	*	*	*	*	*	*	*	*	*	*	*	*	*	Ef_aus0029_03074	*	*	*	*	*	*	Ef_aus0055_03069	*	*	*	*	*
Ef_aus0233_p2	3498	hypothetical protein	*	*	Ef_11282884_01882	*	Ef_524685928_02419	*	*	*	*	*	*	*	*	Ef_aesops13004_01508 Ef_aesops13004_01449	*	Ef_aesops13032_02140	*	*	*	*	*	*	*	*	*	*	*	*	*	*	*	*	*	*	Ef_aus0029_01413 Ef_aus0029_01472	*	*	Ef_aus0041_00108 Ef_aus0041_00051	*	*	*	Ef_aus0055_01406 Ef_aus0055_01347	*	Ef_aus0070_01376 Ef_aus0070_01317	*	*	*
Ef_aus0233_p2	3499	hypothetical protein	*	*	Ef_11282884_01883	*	Ef_524685928_02420	*	*	*	*	*	*	*	*	Ef_aesops13004_01507 Ef_aesops13004_01450	*	Ef_aesops13032_02141	*	*	*	*	*	*	*	*	*	*	*	*	*	*	*	*	*	*	Ef_aus0029_01414 Ef_aus0029_01471	*	*	Ef_aus0041_00107 Ef_aus0041_00052	*	*	*	Ef_aus0055_01405 Ef_aus0055_01348	*	Ef_aus0070_01375 Ef_aus0070_01318	*	*	*
Ef_aus0233_p2	3842	hypothetical protein	*	*	*	*	*	*	*	*	*	*	*	*	*	*	*	*	*	*	*	*	*	*	*	*	*	*	*	*	*	*	*	*	*	*	*	*	*	*	*	*	*	*	*	*	*	*	*
Ef_aus0233_p2	3841	hypothetical protein	*	*	*	*	*	*	*	*	*	*	*	*	*	*	*	*	*	*	*	*	*	*	*	*	*	*	*	*	*	*	*	*	*	*	*	*	*	Ef_aus0041_00105 Ef_aus0041_00054	*	*	*	*	*	*	*	*	*
Ef_aus0233_p2	3840	hypothetical protein	*	*	*	*	*	*	*	*	*	*	*	*	*	*	*	*	*	*	*	*	*	*	*	*	*	*	*	*	*	*	*	*	*	*	*	*	*	Ef_aus0041_00104 Ef_aus0041_00055	*	*	*	*	*	*	*	*	*
Ef_aus0233_p2	3839	hypothetical protein	*	*	*	*	*	*	*	*	*	*	*	*	*	*	*	*	*	*	*	*	*	*	*	*	*	*	*	*	*	*	*	*	*	*	*	*	*	*	*	*	*	*	*	*	*	*	*
Ef_aus0233_p2	3838	hypothetical protein	*	*	*	*	*	*	*	*	*	*	*	*	*	*	*	*	*	*	*	*	*	*	*	*	*	*	*	*	*	*	*	*	*	*	*	*	*	Ef_aus0041_00102 Ef_aus0041_00057	*	*	*	*	*	*	*	*	*
Ef_aus0233_p2	3505	UvrB/UvrC protein/AAA ATPase	*	*	Ef_11282884_01889	*	Ef_524685928_02426	*	*	*	*	*	*	*	*	Ef_aesops13004_01501 Ef_aesops13004_01456	*	Ef_aesops13032_02147	*	*	*	*	*	*	*	*	*	*	*	*	*	*	*	*	*	*	Ef_aus0029_01420 Ef_aus0029_01465	*	*	Ef_aus0041_00101 Ef_aus0041_00058	*	*	*	Ef_aus0055_01399 Ef_aus0055_01354	*	Ef_aus0070_01369 Ef_aus0070_01324	*	*	*
Ef_aus0233_p2	3506	hypothetical protein	*	*	Ef_11282884_01890	*	Ef_524685928_02427	*	*	*	*	*	*	*	*	Ef_aesops13004_01500 Ef_aesops13004_01457	*	Ef_aesops13032_02148	*	*	*	*	*	*	*	*	*	*	*	*	*	*	*	*	*	*	Ef_aus0029_01421 Ef_aus0029_01464	*	*	Ef_aus0041_00100 Ef_aus0041_00059	*	*	*	Ef_aus0055_01398 Ef_aus0055_01355	*	Ef_aus0070_01368 Ef_aus0070_01325	*	*	*
Ef_aus0233_p2	3507	hypothetical protein	*	*	Ef_11282884_01891	*	Ef_524685928_02428	*	*	*	*	*	*	*	*	Ef_aesops13004_01499 Ef_aesops13004_01458	*	Ef_aesops13032_02149	*	*	*	*	*	*	*	*	*	*	*	*	*	*	*	*	*	*	Ef_aus0029_01422 Ef_aus0029_01463	*	*	Ef_aus0041_00099 Ef_aus0041_00060	*	*	*	Ef_aus0055_01397 Ef_aus0055_01356	*	Ef_aus0070_01367 Ef_aus0070_01326	*	*	*
Ef_aus0233_p2	3508	Initiator Replication protein	*	*	Ef_11282884_01892	*	Ef_524685928_02429	*	*	*	*	*	*	*	*	Ef_aesops13004_01498 Ef_aesops13004_01459	*	Ef_aesops13032_02150	*	*	*	*	*	*	*	*	*	*	*	*	*	*	*	*	*	*	Ef_aus0029_01423 Ef_aus0029_01462	*	*	Ef_aus0041_00098 Ef_aus0041_00061	*	*	*	Ef_aus0055_01396 Ef_aus0055_01357	*	Ef_aus0070_01366 Ef_aus0070_01327	*	*	*
Ef_aus0233_p2	3509	hypothetical protein	*	*	Ef_11282884_01893	*	*	*	*	*	*	*	*	*	*	Ef_aesops13004_01497 Ef_aesops13004_01460	*	Ef_aesops13032_02151	*	*	*	*	*	*	*	*	*	*	*	*	*	*	*	*	*	*	Ef_aus0029_01424 Ef_aus0029_01461	*	*	*	*	*	*	Ef_aus0055_01395 Ef_aus0055_01358	*	Ef_aus0070_01365 Ef_aus0070_01328	*	*	*
Ef_aus0233_p2	3510	Initiator Replication protein	*	*	Ef_11282884_01894	*	Ef_524685928_02132 Ef_524685928_02093	*	*	*	*	*	*	*	*	Ef_aesops13004_01496 Ef_aesops13004_01461	*	Ef_aesops13032_02152	*	*	*	*	*	*	*	*	*	*	*	*	*	*	*	*	*	*	Ef_aus0029_01425 Ef_aus0029_01460	*	*	Ef_aus0041_00097 Ef_aus0041_00062	*	*	*	Ef_aus0055_01394 Ef_aus0055_01359	*	Ef_aus0070_01364 Ef_aus0070_01329	*	*	*
Ef_aus0233_p2	3511	Initiator Replication protein	*	*	Ef_11282884_01895	*	Ef_524685928_02131 Ef_524685928_02094	*	*	*	*	*	*	*	*	Ef_aesops13004_01495 Ef_aesops13004_01462	*	Ef_aesops13032_02153	*	*	*	*	*	Ef_aus0006_02905	*	*	*	*	*	*	*	*	*	*	*	*	Ef_aus0029_01426 Ef_aus0029_01459	*	*	Ef_aus0041_00096 Ef_aus0041_00063	*	*	*	Ef_aus0055_01393 Ef_aus0055_01360	*	Ef_aus0070_01363 Ef_aus0070_01330	*	*	*
Ef_aus0233_p2	3512	hypothetical protein	*	*	Ef_11282884_01896	*	Ef_524685928_02130 Ef_524685928_02095	*	*	*	*	*	*	*	*	Ef_aesops13004_01494 Ef_aesops13004_01463	*	Ef_aesops13032_02154	*	*	*	*	*	*	*	*	*	*	*	*	*	*	*	*	*	*	Ef_aus0029_01427 Ef_aus0029_01458	*	*	Ef_aus0041_00095 Ef_aus0041_00064	*	*	*	Ef_aus0055_01392 Ef_aus0055_01361	*	Ef_aus0070_01362 Ef_aus0070_01331	*	*	*
Ef_aus0233_p2	3513	hypothetical protein	*	*	Ef_11282884_01897	*	Ef_524685928_02129 Ef_524685928_02096	*	*	*	*	*	*	*	*	Ef_aesops13004_01493 Ef_aesops13004_01464	*	Ef_aesops13032_02155	*	*	*	*	*	*	*	*	*	*	*	*	*	*	*	*	*	*	Ef_aus0029_01428 Ef_aus0029_01457	*	*	Ef_aus0041_00094 Ef_aus0041_00065	*	*	*	Ef_aus0055_01391 Ef_aus0055_01362	*	Ef_aus0070_01361 Ef_aus0070_01332	*	*	*
Ef_aus0233_p2	3514	hypothetical protein	*	*	Ef_11282884_01898	*	Ef_524685928_02128 Ef_524685928_02097	*	*	*	*	*	*	*	*	Ef_aesops13004_01492 Ef_aesops13004_01465	*	Ef_aesops13032_02156	*	*	*	*	*	*	*	*	*	*	*	*	*	*	*	*	*	*	Ef_aus0029_01429 Ef_aus0029_01456	*	*	Ef_aus0041_00093 Ef_aus0041_00066	*	*	*	Ef_aus0055_01390 Ef_aus0055_01363	*	Ef_aus0070_01360 Ef_aus0070_01333	*	*	*
Ef_aus0233_p2	3515	hypothetical protein	*	*	Ef_11282884_01899	*	Ef_524685928_02127 Ef_524685928_02098	*	*	*	*	*	*	*	*	Ef_aesops13004_01491 Ef_aesops13004_01466	*	Ef_aesops13032_02157	*	*	*	*	*	*	*	*	*	*	*	*	*	*	*	*	*	*	Ef_aus0029_01430 Ef_aus0029_01455	*	*	Ef_aus0041_00092 Ef_aus0041_00067	*	*	*	Ef_aus0055_01389 Ef_aus0055_01364	*	Ef_aus0070_01359 Ef_aus0070_01334	*	*	*
Ef_aus0233_p2	3516	YcfA-like protein	*	*	Ef_11282884_01900	*	Ef_524685928_02126 Ef_524685928_02099	*	*	*	*	*	*	*	*	Ef_aesops13004_01490 Ef_aesops13004_01467	*	Ef_aesops13032_02158	*	*	*	*	*	*	*	*	*	*	*	*	*	*	*	*	*	*	Ef_aus0029_01431 Ef_aus0029_01454	*	*	Ef_aus0041_00091 Ef_aus0041_00068	*	*	*	Ef_aus0055_01388 Ef_aus0055_01365	*	Ef_aus0070_01358 Ef_aus0070_01335	*	*	*
Ef_aus0233_p2	3517	hypothetical protein	*	*	Ef_11282884_01901	*	Ef_524685928_02125 Ef_524685928_02100	*	*	*	*	*	*	*	*	Ef_aesops13004_01489 Ef_aesops13004_01468	*	Ef_aesops13032_02159	*	*	*	*	*	*	*	*	*	*	*	*	*	*	*	*	*	*	Ef_aus0029_01432 Ef_aus0029_01453	*	*	Ef_aus0041_00090 Ef_aus0041_00069	*	*	*	Ef_aus0055_01387 Ef_aus0055_01366	*	Ef_aus0070_01357 Ef_aus0070_01336	*	*	*
Ef_aus0233_p2	3837	hypothetical protein	*	*	*	*	Ef_524685928_02124 Ef_524685928_02101	*	*	*	*	*	*	*	*	*	*	*	*	*	*	*	*	*	*	*	*	*	*	*	*	*	*	*	*	*	*	*	*	Ef_aus0041_00089 Ef_aus0041_00070	*	*	*	*	*	*	*	*	*
Ef_aus0233_p2	3518	hypothetical protein	Ef_04112313871_02990 Ef_04112313871_02989	*	Ef_11282884_01902	*	Ef_524685928_02123 Ef_524685928_02102	*	*	*	*	*	*	*	*	Ef_aesops13004_01488 Ef_aesops13004_01469	*	Ef_aesops13032_02160	*	*	*	*	*	*	*	*	*	*	*	*	*	*	*	*	*	*	Ef_aus0029_01433 Ef_aus0029_01452	*	*	Ef_aus0041_00088 Ef_aus0041_00071	*	*	*	Ef_aus0055_01386 Ef_aus0055_01367	*	Ef_aus0070_01356 Ef_aus0070_01337	*	*	*
Ef_aus0233_p2	3836	hypothetical protein	*	*	*	*	Ef_524685928_02122 Ef_524685928_02103	*	*	*	*	*	*	*	*	*	*	*	*	*	*	*	*	*	*	*	*	*	*	*	*	*	*	*	*	*	*	*	*	*	*	*	*	*	*	*	*	*	*
Ef_aus0233_p2	3519	hypothetical protein	*	*	Ef_11282884_01903	*	Ef_524685928_02121 Ef_524685928_02104	*	*	*	*	*	*	*	*	Ef_aesops13004_01487 Ef_aesops13004_01470	*	Ef_aesops13032_02161	*	*	*	*	*	*	*	*	*	*	*	*	*	*	*	*	*	*	Ef_aus0029_01434 Ef_aus0029_01451	*	*	*	*	*	*	Ef_aus0055_01385 Ef_aus0055_01368	*	Ef_aus0070_01355 Ef_aus0070_01338	*	*	*
Ef_aus0233_p2	3520	Toxin RelG	*	*	Ef_11282884_01904	*	Ef_524685928_02120 Ef_524685928_02105	*	*	*	*	*	*	*	*	Ef_aesops13004_01486 Ef_aesops13004_01471	*	Ef_aesops13032_02162	*	*	*	*	*	*	*	*	*	*	*	*	*	*	*	*	*	*	Ef_aus0029_01435 Ef_aus0029_01450	*	*	Ef_aus0041_00087 Ef_aus0041_00072	*	*	*	Ef_aus0055_01384 Ef_aus0055_01369	*	Ef_aus0070_01354 Ef_aus0070_01339	*	*	*
Ef_aus0233_p2	3521	hypothetical protein	*	*	Ef_11282884_01905	*	Ef_524685928_02119 Ef_524685928_02106	*	*	*	*	*	*	*	*	Ef_aesops13004_01485 Ef_aesops13004_01472	*	Ef_aesops13032_02163	*	*	*	*	*	*	*	*	*	*	*	*	*	*	*	*	*	*	Ef_aus0029_01436 Ef_aus0029_01449	*	*	Ef_aus0041_00086 Ef_aus0041_00073	*	*	*	Ef_aus0055_01383 Ef_aus0055_01370	*	Ef_aus0070_01353 Ef_aus0070_01340	*	*	*
Ef_aus0233_p3	2262	replication initiator protein A	*	*	*	*	Ef_524685928_02867	Ef_9150823H_02588	Ef_aesops12030_02779	Ef_aesops12035_02750	Ef_aesops12037_02698	Ef_aesops12038_02598	Ef_aesops12041_02575	*	Ef_aesops12062_02683	*	*	*	Ef_aesops13034_02681	Ef_aus0002_02608	Ef_aus0003_02288	aus0004_chr_p1-3.fna_02927	*	Ef_aus0006_02731	Ef_aus0007_02580	Ef_aus0009_02774	*	Ef_aus0012_02582	*	*	*	*	*	Ef_aus0023_02666	Ef_aus0025_02791	Ef_aus0026_02872	Ef_aus0029_02027	Ef_aus0031_02740	Ef_aus0038_02625	Ef_aus0041_02991	Ef_aus0043_01652	Ef_aus0045_02877	Ef_aus0053_02795	Ef_aus0055_01920	Ef_aus0065_02575	Ef_aus0070_02994	Ef_aus0078_02909	*	*
Ef_aus0233_p3	2178	hypothetical protein	Ef_04112313871_02400	Ef_11-9295564_01948	Ef_11282884_02677 Ef_11282884_01538	Ef_32605238_01771	Ef_524685928_02945 Ef_524685928_02866	Ef_9150823H_02815 Ef_9150823H_02587	Ef_aesops12030_02901 Ef_aesops12030_02778	Ef_aesops12035_02861 Ef_aesops12035_02751	Ef_aesops12037_02725 Ef_aesops12037_02697	Ef_aesops12038_02729 Ef_aesops12038_02597	Ef_aesops12041_02721 Ef_aesops12041_02574	Ef_aesops12057_01534	Ef_aesops12062_02682 Ef_aesops12062_02648	Ef_aesops13004_01561	Ef_aesops13028_02689 Ef_aesops13028_01995	Ef_aesops13032_02769	Ef_aesops13034_02682	Ef_aus0002_02526	Ef_aus0003_02507 Ef_aus0003_02289	aus0004_chr_p1-3.fna_02928	Ef_aus0005_02365	*	Ef_aus0007_02652	Ef_aus0009_02150	Ef_aus0010_02292	Ef_aus0012_02668	Ef_aus0014_01696	Ef_aus0015_01523	Ef_aus0016_02658 Ef_aus0016_02581	Ef_aus0019_02467	Ef_aus0021_01789	Ef_aus0023_01595	Ef_aus0025_01636	Ef_aus0026_02730 Ef_aus0026_02703	Ef_aus0029_02937 Ef_aus0029_02028	Ef_aus0031_02812	Ef_aus0038_01438	Ef_aus0041_02907 Ef_aus0041_02904	Ef_aus0043_02617 Ef_aus0043_01651	Ef_aus0045_02798 Ef_aus0045_02795	Ef_aus0053_02698 Ef_aus0053_02599	Ef_aus0055_02950 Ef_aus0055_01921	Ef_aus0065_02677 Ef_aus0065_02543	Ef_aus0070_02906 Ef_aus0070_02903	Ef_aus0078_02908 Ef_aus0078_02882	Ef_aus0080_01277	*
Ef_aus0233_p3	494	hypothetical protein	Ef_04112313871_02716	*	Ef_11282884_02676	*	Ef_524685928_02865	Ef_9150823H_02795	Ef_aesops12030_02777	Ef_aesops12035_02752	Ef_aesops12037_02696	Ef_aesops12038_02596	Ef_aesops12041_02573	*	Ef_aesops12062_02681	*	Ef_aesops13028_01994	*	Ef_aesops13034_02683	*	Ef_aus0003_02832	aus0004_chr_p1-3.fna_02929	*	Ef_aus0006_01779	*	*	*	*	Ef_aus0014_01695	Ef_aus0015_01524	Ef_aus0016_02657	*	*	*	*	Ef_aus0026_02731	Ef_aus0029_02029	*	Ef_aus0038_01437	Ef_aus0041_02905	Ef_aus0043_01650	Ef_aus0045_02796	Ef_aus0053_02699	Ef_aus0055_01922	Ef_aus0065_02676	Ef_aus0070_02904	Ef_aus0078_02956	*	Ef_aus0084_02745
Ef_aus0233_p3	493	hypothetical protein	Ef_04112313871_02715	Ef_11-9295564_01947	Ef_11282884_02675	Ef_32605238_01770	Ef_524685928_02864	Ef_9150823H_02794	Ef_aesops12030_02776 Ef_aesops12030_02117	Ef_aesops12035_02919	Ef_aesops12037_02695	Ef_aesops12038_02801 Ef_aesops12038_02595	Ef_aesops12041_02802 Ef_aesops12041_02572	Ef_aesops12057_01533	Ef_aesops12062_02680 Ef_aesops12062_02649	Ef_aesops13004_01560	Ef_aesops13028_02877 Ef_aesops13028_01993	Ef_aesops13032_02770	Ef_aesops13034_02684	Ef_aus0002_02527	*	aus0004_chr_p1-3.fna_02930	*	Ef_aus0006_02865 Ef_aus0006_01780	Ef_aus0007_02651	Ef_aus0009_02149	*	Ef_aus0012_02667	Ef_aus0014_01694	Ef_aus0015_01525	Ef_aus0016_02656	Ef_aus0019_02466	*	*	*	Ef_aus0026_02732	Ef_aus0029_02938 Ef_aus0029_02030	Ef_aus0031_02822	Ef_aus0038_01436	*	Ef_aus0043_02616 Ef_aus0043_01649	*	*	Ef_aus0055_02951 Ef_aus0055_01923	*	*	Ef_aus0078_03105 Ef_aus0078_02955	*	Ef_aus0084_02746
Ef_aus0233_p3	492	hypothetical protein	Ef_04112313871_02403 Ef_04112313871_02714	Ef_11-9295564_01946	Ef_11282884_01535 Ef_11282884_02674	Ef_32605238_01769	Ef_524685928_02948 Ef_524685928_02863	Ef_9150823H_02793	Ef_aesops12030_02775 Ef_aesops12030_02118	Ef_aesops12035_02920	Ef_aesops12037_02920 Ef_aesops12037_02694	Ef_aesops12038_02800 Ef_aesops12038_02594	Ef_aesops12041_02801 Ef_aesops12041_02571	Ef_aesops12057_01532	Ef_aesops12062_02679 Ef_aesops12062_02650	Ef_aesops13004_01559	Ef_aesops13028_01992	*	Ef_aesops13034_02685	Ef_aus0002_02483	Ef_aus0003_02842	aus0004_chr_p1-3.fna_02931	Ef_aus0005_02368	Ef_aus0006_01781	*	Ef_aus0009_02148	Ef_aus0010_02294	*	Ef_aus0014_01693	Ef_aus0015_01526	Ef_aus0016_02578 Ef_aus0016_02655	Ef_aus0019_02750	Ef_aus0021_01786	Ef_aus0023_01592	Ef_aus0025_01633	Ef_aus0026_02700 Ef_aus0026_02733	Ef_aus0029_02031	*	Ef_aus0038_01435	Ef_aus0041_02961	Ef_aus0043_01648	Ef_aus0045_03024	Ef_aus0053_02771	Ef_aus0055_01924	Ef_aus0065_01710	Ef_aus0070_03180	Ef_aus0078_03107 Ef_aus0078_02954	Ef_aus0080_01280	Ef_aus0084_02693 Ef_aus0084_02747
Ef_aus0233_p3	491	hypothetical protein	Ef_04112313871_02713	*	Ef_11282884_02673	*	Ef_524685928_02862	Ef_9150823H_02792	Ef_aesops12030_02774	Ef_aesops12035_02808	Ef_aesops12037_02693	Ef_aesops12038_02593	Ef_aesops12041_02570	*	Ef_aesops12062_02678	Ef_aesops13004_01558	Ef_aesops13028_01991	*	Ef_aesops13034_02962 Ef_aesops13034_02686	Ef_aus0002_02484	Ef_aus0003_02850 Ef_aus0003_02781	aus0004_chr_p1-3.fna_02932	Ef_aus0005_02369	Ef_aus0006_01782	*	Ef_aus0009_02147	Ef_aus0010_02295	*	Ef_aus0014_01692	Ef_aus0015_01527	Ef_aus0016_02654	Ef_aus0019_01898	*	*	*	Ef_aus0026_02734	Ef_aus0029_02032	*	Ef_aus0038_01434	Ef_aus0041_03090 Ef_aus0041_02960	Ef_aus0043_01647	Ef_aus0045_02962 Ef_aus0045_02874	Ef_aus0053_02878 Ef_aus0053_02770	Ef_aus0055_01925	Ef_aus0065_01709	Ef_aus0070_03116 Ef_aus0070_03041	Ef_aus0078_03106 Ef_aus0078_02953	*	Ef_aus0084_02748
Ef_aus0233_p3	490	Peptidase C60 sortase	Ef_04112313871_02404	*	Ef_11282884_01534	*	Ef_524685928_02988	*	Ef_aesops12030_02773	Ef_aesops12035_02809	Ef_aesops12037_02692	Ef_aesops12038_02592	Ef_aesops12041_02569	*	Ef_aesops12062_02677	*	*	*	Ef_aesops13034_02687	*	Ef_aus0003_02782	aus0004_chr_p1-3.fna_02933	*	*	*	*	*	*	*	*	Ef_aus0016_02577	*	Ef_aus0021_01785	Ef_aus0023_01591	Ef_aus0025_01632	Ef_aus0026_02699	Ef_aus0029_02033	*	*	Ef_aus0041_02959	Ef_aus0043_01646	Ef_aus0045_02873	Ef_aus0053_02769	Ef_aus0055_01926	*	Ef_aus0070_03040	Ef_aus0078_02952	Ef_aus0080_01281	Ef_aus0084_02694
Ef_aus0233_p3	489	hypothetical protein	Ef_04112313871_02405	*	Ef_11282884_01533	*	Ef_524685928_03113	*	*	Ef_aesops12035_02810	Ef_aesops12037_02691	Ef_aesops12038_02591	Ef_aesops12041_02568	*	Ef_aesops12062_02676	*	*	*	Ef_aesops13034_02688	*	Ef_aus0003_02783	aus0004_chr_p1-3.fna_02934	*	*	*	*	*	*	*	*	Ef_aus0016_02576	*	Ef_aus0021_01784	Ef_aus0023_01590	Ef_aus0025_01631	Ef_aus0026_02698	Ef_aus0029_02034	*	*	Ef_aus0041_02958	Ef_aus0043_01645	Ef_aus0045_02872	Ef_aus0053_02768	Ef_aus0055_01927	*	Ef_aus0070_03039	Ef_aus0078_02951	Ef_aus0080_01282	Ef_aus0084_02695
Ef_aus0233_p3	488	Peptidase C60 sortase	Ef_04112313871_02712 Ef_04112313871_02406	Ef_11-9295564_01945	Ef_11282884_01532	Ef_32605238_01768	Ef_524685928_02987	Ef_9150823H_02791	Ef_aesops12030_02119	Ef_aesops12035_02811	Ef_aesops12037_02909	Ef_aesops12038_02799 Ef_aesops12038_02590	Ef_aesops12041_02800 Ef_aesops12041_02567	Ef_aesops12057_01531	Ef_aesops12062_02675 Ef_aesops12062_02651	Ef_aesops13004_01556	Ef_aesops13028_01990	*	Ef_aesops13034_02959	Ef_aus0002_02485	*	aus0004_chr_p1-3.fna_02935	Ef_aus0005_02370	Ef_aus0006_01783	*	Ef_aus0009_02146	Ef_aus0010_02297	Ef_aus0012_02880	Ef_aus0014_01691	Ef_aus0015_01528	Ef_aus0016_02706	Ef_aus0019_01897	Ef_aus0021_01783	Ef_aus0023_01589	Ef_aus0025_01630	Ef_aus0026_02974	Ef_aus0029_02035	*	Ef_aus0038_01433	Ef_aus0041_03091 Ef_aus0041_02957	Ef_aus0043_01644	Ef_aus0045_02963 Ef_aus0045_02871	Ef_aus0053_02877 Ef_aus0053_02767	Ef_aus0055_01928	Ef_aus0065_01708	Ef_aus0070_03164 Ef_aus0070_03117	Ef_aus0078_03114	Ef_aus0080_01283	Ef_aus0084_02753
Ef_aus0233_p3	487	cell wall surface anchor family protein	Ef_04112313871_02711 Ef_04112313871_02407	Ef_11-9295564_01944	Ef_11282884_01531	Ef_32605238_01767	Ef_524685928_03084 Ef_524685928_03083	*	Ef_aesops12030_02120	*	Ef_aesops12037_02904 Ef_aesops12037_02885	Ef_aesops12038_02798 Ef_aesops12038_02589	Ef_aesops12041_02799 Ef_aesops12041_02566	Ef_aesops12057_01530	Ef_aesops12062_02674 Ef_aesops12062_02652	Ef_aesops13004_01555	*	*	Ef_aesops13034_02945 Ef_aesops13034_02944	Ef_aus0002_02486	Ef_aus0003_02811 Ef_aus0003_02810	aus0004_chr_p1-3.fna_02936	Ef_aus0005_02371	Ef_aus0006_01784	*	Ef_aus0009_02145	Ef_aus0010_02298	*	Ef_aus0014_01690	Ef_aus0015_01529	*	Ef_aus0019_01896	Ef_aus0021_01782	Ef_aus0023_01588	Ef_aus0025_01629	*	Ef_aus0029_02036	Ef_aus0031_02209	Ef_aus0038_01432	Ef_aus0041_02609	Ef_aus0043_01643	Ef_aus0045_02526	Ef_aus0053_02498	Ef_aus0055_01929	Ef_aus0065_01707	Ef_aus0070_02679	*	Ef_aus0080_01284	*
Ef_aus0233_p3	486	sortase family protein	Ef_04112313871_02408	Ef_11-9295564_01943	*	Ef_32605238_01766	Ef_524685928_02837	Ef_9150823H_02687	Ef_aesops12030_02121	Ef_aesops12035_02794	*	*	*	Ef_aesops12057_01529	*	*	Ef_aesops13028_02769 Ef_aesops13028_02685	*	Ef_aesops13034_02849	Ef_aus0002_02487	Ef_aus0003_02828	aus0004_chr_p1-3.fna_02937	Ef_aus0005_02372	*	Ef_aus0007_02887	Ef_aus0009_02144	Ef_aus0010_02299	*	*	*	Ef_aus0016_02549	Ef_aus0019_01895	Ef_aus0021_01781	Ef_aus0023_01587	Ef_aus0025_01628	Ef_aus0026_02310	Ef_aus0029_02037	*	*	Ef_aus0041_02610	Ef_aus0043_01642	Ef_aus0045_02527	Ef_aus0053_02497	Ef_aus0055_01930	*	Ef_aus0070_02678	Ef_aus0078_02802	Ef_aus0080_01285	Ef_aus0084_02490
Ef_aus0233_p3	485	LPXTG-motif protein cell wall anchor domain protein	Ef_04112313871_02409	Ef_11-9295564_01942	*	Ef_32605238_01765	Ef_524685928_02836	Ef_9150823H_02686	Ef_aesops12030_02122	Ef_aesops12035_02793	Ef_aesops12037_02832	Ef_aesops12038_02840	Ef_aesops12041_02845	Ef_aesops12057_01528	Ef_aesops12062_02836	*	Ef_aesops13028_02768	*	Ef_aesops13034_02848	Ef_aus0002_02488	*	aus0004_chr_p1-3.fna_02938	Ef_aus0005_02373	*	*	Ef_aus0009_02143	Ef_aus0010_02300	*	*	*	Ef_aus0016_02548	Ef_aus0019_01894	Ef_aus0021_01780	Ef_aus0023_01586	Ef_aus0025_01627	Ef_aus0026_02309	Ef_aus0029_02038	*	*	Ef_aus0041_02611	Ef_aus0043_01641	Ef_aus0045_02528	Ef_aus0053_02496	Ef_aus0055_01931	*	Ef_aus0070_02677	Ef_aus0078_02803	Ef_aus0080_01286	Ef_aus0084_02489
Ef_aus0233_p3	484	hypothetical protein	Ef_04112313871_02410	Ef_11-9295564_01941	*	Ef_32605238_01764	Ef_524685928_02835	Ef_9150823H_02685	Ef_aesops12030_02123	Ef_aesops12035_02792	Ef_aesops12037_02831	Ef_aesops12038_02839	Ef_aesops12041_02846	Ef_aesops12057_01527	Ef_aesops12062_02835	*	Ef_aesops13028_02767	*	Ef_aesops13034_02847	Ef_aus0002_02489	Ef_aus0003_02787	aus0004_chr_p1-3.fna_02939	Ef_aus0005_02374	*	*	Ef_aus0009_02142	Ef_aus0010_02301	*	*	*	Ef_aus0016_02547	Ef_aus0019_01893	Ef_aus0021_01779	Ef_aus0023_01585	Ef_aus0025_01626	Ef_aus0026_02308	Ef_aus0029_02039	*	*	Ef_aus0041_02612	Ef_aus0043_01640	Ef_aus0045_02529	Ef_aus0053_02495	Ef_aus0055_01932	*	Ef_aus0070_02676	Ef_aus0078_02804	Ef_aus0080_01287	Ef_aus0084_02488
Ef_aus0233_p3	483	hypothetical protein	Ef_04112313871_02411	Ef_11-9295564_01940	*	Ef_32605238_01763	Ef_524685928_02834	Ef_9150823H_02684	Ef_aesops12030_02124	*	*	*	*	Ef_aesops12057_01526	*	*	Ef_aesops13028_02766	*	*	Ef_aus0002_02490	*	aus0004_chr_p1-3.fna_02940	Ef_aus0005_02375	*	*	Ef_aus0009_02141	Ef_aus0010_02302	*	*	*	Ef_aus0016_02546	Ef_aus0019_01892	Ef_aus0021_01778	Ef_aus0023_01584	Ef_aus0025_01625	Ef_aus0026_02307	Ef_aus0029_02040	*	*	Ef_aus0041_02613	Ef_aus0043_01639	Ef_aus0045_02530	Ef_aus0053_02494	Ef_aus0055_01933	*	Ef_aus0070_02675	Ef_aus0078_02805	Ef_aus0080_01288	Ef_aus0084_02487
Ef_aus0233_p3	482	mannosyl-glycoprotein endo-beta-N-acetylglucosaminidase	Ef_04112313871_02412	*	*	*	Ef_524685928_02833	*	*	Ef_aesops12035_02731	Ef_aesops12037_02480	Ef_aesops12038_02434	Ef_aesops12041_02745	*	Ef_aesops12062_02315	*	*	*	Ef_aesops13034_02325	*	Ef_aus0003_02706	aus0004_chr_p1-3.fna_02941	*	*	*	*	*	*	*	*	Ef_aus0016_02545	*	Ef_aus0021_01777	Ef_aus0023_01583	Ef_aus0025_01624	Ef_aus0026_02306	Ef_aus0029_02041	Ef_aus0031_02204	*	Ef_aus0041_02614	Ef_aus0043_01638	Ef_aus0045_02531	Ef_aus0053_02493	Ef_aus0055_01934	*	Ef_aus0070_02674	Ef_aus0078_02806	Ef_aus0080_01289	Ef_aus0084_02486
Ef_aus0233_p3	481	hypothetical protein	Ef_04112313871_02973	*	*	*	Ef_524685928_02832	*	*	Ef_aesops12035_02730	Ef_aesops12037_02479	Ef_aesops12038_02435	Ef_aesops12041_02744	*	Ef_aesops12062_02316	*	*	*	Ef_aesops13034_02326	*	Ef_aus0003_02707	aus0004_chr_p1-3.fna_02942	*	*	*	*	*	*	*	*	Ef_aus0016_02647	*	Ef_aus0021_01776	Ef_aus0023_01582	Ef_aus0025_01623	Ef_aus0026_02305	Ef_aus0029_02042	*	*	Ef_aus0041_02615	Ef_aus0043_01637	Ef_aus0045_02532	Ef_aus0053_02492	Ef_aus0055_01935	*	Ef_aus0070_02673	Ef_aus0078_02807	Ef_aus0080_01290	Ef_aus0084_02485
Ef_aus0233_p3	480	hypothetical protein	*	*	*	*	*	*	*	Ef_aesops12035_02729	Ef_aesops12037_02478	Ef_aesops12038_02436	Ef_aesops12041_02743	*	Ef_aesops12062_02317	*	*	*	Ef_aesops13034_02327	*	Ef_aus0003_02708	aus0004_chr_p1-3.fna_02943	*	*	*	*	*	*	*	*	*	*	*	*	*	*	Ef_aus0029_02043	*	*	Ef_aus0041_02616	Ef_aus0043_01636	Ef_aus0045_02533	Ef_aus0053_02491	Ef_aus0055_01936	*	Ef_aus0070_02672	Ef_aus0078_02808	*	*
Ef_aus0233_p3	479	hypothetical protein	Ef_04112313871_02911 Ef_04112313871_02908	Ef_11-9295564_01938	Ef_11282884_01522	Ef_32605238_01761	Ef_524685928_02830	Ef_9150823H_02682 Ef_9150823H_02569	Ef_aesops12030_02126	Ef_aesops12035_02800 Ef_aesops12035_02728	Ef_aesops12037_02508 Ef_aesops12037_02477	Ef_aesops12038_02495 Ef_aesops12038_02437	Ef_aesops12041_02843 Ef_aesops12041_02742	Ef_aesops12057_01524	Ef_aesops12062_02717 Ef_aesops12062_02318	Ef_aesops13004_01547	Ef_aesops13028_02678	*	Ef_aesops13034_02930 Ef_aesops13034_02659 Ef_aesops13034_02328	Ef_aus0002_02146	Ef_aus0003_02772 Ef_aus0003_02709	aus0004_chr_p1-3.fna_02944	Ef_aus0005_02377	Ef_aus0006_01792	*	Ef_aus0009_02139	Ef_aus0010_02304	*	Ef_aus0014_01682	Ef_aus0015_01537	Ef_aus0016_02645 Ef_aus0016_02650	Ef_aus0019_01890	Ef_aus0021_01774	Ef_aus0023_01580	Ef_aus0025_01621	Ef_aus0026_02303 Ef_aus0026_02348	Ef_aus0029_02044	*	Ef_aus0038_01424	Ef_aus0041_02617 Ef_aus0041_02606	Ef_aus0043_01635	Ef_aus0045_02534 Ef_aus0045_02523	Ef_aus0053_02835 Ef_aus0053_02490	Ef_aus0055_01937	Ef_aus0065_01699	Ef_aus0070_02671 Ef_aus0070_02668	Ef_aus0078_02172	Ef_aus0080_01292	Ef_aus0084_02483 Ef_aus0084_02473
Ef_aus0233_p3	478	hypothetical protein	Ef_04112313871_02910 Ef_04112313871_02907	Ef_11-9295564_01937	Ef_11282884_01521	Ef_32605238_01760	Ef_524685928_02920 Ef_524685928_02633	Ef_9150823H_02681 Ef_9150823H_02568	Ef_aesops12030_02127	Ef_aesops12035_02801 Ef_aesops12035_02727	Ef_aesops12037_02509 Ef_aesops12037_02476	Ef_aesops12038_02494 Ef_aesops12038_02438	Ef_aesops12041_02842 Ef_aesops12041_02741	Ef_aesops12057_01523	Ef_aesops12062_02716 Ef_aesops12062_02319	Ef_aesops13004_01546	Ef_aesops13028_02874 Ef_aesops13028_02591	*	Ef_aesops13034_02929 Ef_aesops13034_02660 Ef_aesops13034_02329	Ef_aus0002_02145	Ef_aus0003_02771 Ef_aus0003_02710	aus0004_chr_p1-3.fna_02945	Ef_aus0005_02378	Ef_aus0006_01793	*	Ef_aus0009_02138	Ef_aus0010_02305	*	Ef_aus0014_01681	*	Ef_aus0016_02649 Ef_aus0016_02644	Ef_aus0019_01889	Ef_aus0021_01773	Ef_aus0023_01579	Ef_aus0025_01620	Ef_aus0026_02347 Ef_aus0026_02302	Ef_aus0029_02045	*	Ef_aus0038_01423	Ef_aus0041_02607 Ef_aus0041_02618	Ef_aus0043_01634	Ef_aus0045_02524 Ef_aus0045_02535	Ef_aus0053_02836 Ef_aus0053_02489	Ef_aus0055_01938	Ef_aus0065_01698	Ef_aus0070_02669 Ef_aus0070_02670	Ef_aus0078_02173	Ef_aus0080_01293	Ef_aus0084_02482 Ef_aus0084_02472
Ef_aus0233_p3	477	hypothetical protein	*	Ef_11-9295564_01936	Ef_11282884_01520	Ef_32605238_01759	Ef_524685928_02632 Ef_524685928_02919	Ef_9150823H_02680 Ef_9150823H_02567	Ef_aesops12030_02128	Ef_aesops12035_02802 Ef_aesops12035_02726	Ef_aesops12037_02510 Ef_aesops12037_02475	Ef_aesops12038_02493 Ef_aesops12038_02439	*	Ef_aesops12057_01522	Ef_aesops12062_02715 Ef_aesops12062_02320	Ef_aesops13004_01545	Ef_aesops13028_02592	*	Ef_aesops13034_02330	Ef_aus0002_02144	*	aus0004_chr_p1-3.fna_02946	Ef_aus0005_02379	Ef_aus0006_01794	*	Ef_aus0009_02137	Ef_aus0010_02306	*	Ef_aus0014_01680	Ef_aus0015_01476	*	Ef_aus0019_01888	Ef_aus0021_01772	Ef_aus0023_01578	Ef_aus0025_01619	Ef_aus0026_02346 Ef_aus0026_02301	Ef_aus0029_02046	*	Ef_aus0038_01422	Ef_aus0041_02608 Ef_aus0041_02619	Ef_aus0043_01633	Ef_aus0045_02525 Ef_aus0045_02536	*	Ef_aus0055_01939	Ef_aus0065_01697	*	Ef_aus0078_02174	Ef_aus0080_01294	*
Ef_aus0233_p3	476	TraG family conjugation protein	Ef_04112313871_00706	Ef_11-9295564_01935	Ef_11282884_01519	Ef_32605238_01758	Ef_524685928_02631 Ef_524685928_02918	*	Ef_aesops12030_02129	Ef_aesops12035_02527 Ef_aesops12035_02662	Ef_aesops12037_02511 Ef_aesops12037_02474	Ef_aesops12038_02492 Ef_aesops12038_02440	Ef_aesops12041_02527 Ef_aesops12041_02641	Ef_aesops12057_01521	Ef_aesops12062_02714 Ef_aesops12062_02321	Ef_aesops13004_01544	Ef_aesops13028_02803 Ef_aesops13028_02593	*	Ef_aesops13034_02532 Ef_aesops13034_02331	Ef_aus0002_02143	*	aus0004_chr_p1-3.fna_02947	Ef_aus0005_02380	Ef_aus0006_01795	*	Ef_aus0009_02136	Ef_aus0010_02307	*	Ef_aus0014_01679	Ef_aus0015_01477	Ef_aus0016_02595 Ef_aus0016_02596	Ef_aus0019_01887	Ef_aus0021_01771	Ef_aus0023_01577	Ef_aus0025_01618	Ef_aus0026_02300 Ef_aus0026_02345	Ef_aus0029_02047	*	Ef_aus0038_01421	*	Ef_aus0043_01632	*	Ef_aus0053_02762 Ef_aus0053_02760	Ef_aus0055_01940	Ef_aus0065_01696	*	Ef_aus0078_02175	Ef_aus0080_01295	Ef_aus0084_02595 Ef_aus0084_02738
Ef_aus0233_p3	3082	hypothetical protein	Ef_04112313871_00705	Ef_11-9295564_01932	*	Ef_32605238_01755	Ef_524685928_02630	*	Ef_aesops12030_02132	Ef_aesops12035_02524 Ef_aesops12035_02663	Ef_aesops12037_02514 Ef_aesops12037_02473	Ef_aesops12038_02489 Ef_aesops12038_02441	Ef_aesops12041_02524 Ef_aesops12041_02642	Ef_aesops12057_01518	Ef_aesops12062_02322	Ef_aesops13004_01543	Ef_aesops13028_02723	*	Ef_aesops13034_02529 Ef_aesops13034_02332	Ef_aus0002_02142	Ef_aus0003_02761	aus0004_chr_p1-3.fna_02948	Ef_aus0005_02381	*	*	Ef_aus0009_02135	Ef_aus0010_02308	*	*	*	*	Ef_aus0019_01886	Ef_aus0021_01770	Ef_aus0023_01576	Ef_aus0025_01617	Ef_aus0026_02299	Ef_aus0029_02048	*	*	*	Ef_aus0043_01631	*	*	Ef_aus0055_01941	*	*	*	Ef_aus0080_01296	*
Ef_aus0233_p3	3083	hypothetical protein	*	*	*	*	Ef_524685928_02951	*	*	Ef_aesops12035_02664	Ef_aesops12037_02472	Ef_aesops12038_02442	Ef_aesops12041_02643	*	Ef_aesops12062_02323	*	*	*	Ef_aesops13034_02333	*	Ef_aus0003_02757	aus0004_chr_p1-3.fna_02949	*	*	*	*	*	*	*	*	*	*	*	*	*	*	Ef_aus0029_02049	*	*	Ef_aus0041_02986	Ef_aus0043_01630	Ef_aus0045_02879	Ef_aus0053_02786	Ef_aus0055_01942	*	Ef_aus0070_02989	*	*	*
Ef_aus0233_p3	474	hypothetical protein	Ef_04112313871_00704 Ef_04112313871_02843	Ef_11-9295564_01931	Ef_11282884_01517	Ef_32605238_01754	Ef_524685928_02950 Ef_524685928_02629	Ef_9150823H_02803	Ef_aesops12030_02133	Ef_aesops12035_02665 Ef_aesops12035_02523	Ef_aesops12037_02471 Ef_aesops12037_02515	Ef_aesops12038_02443 Ef_aesops12038_02488	Ef_aesops12041_02644 Ef_aesops12041_02523	Ef_aesops12057_01517	Ef_aesops12062_02324 Ef_aesops12062_02750	Ef_aesops13004_01542	Ef_aesops13028_02724 Ef_aesops13028_02595	*	Ef_aesops13034_02334 Ef_aesops13034_02787 Ef_aesops13034_02528	Ef_aus0002_02141	Ef_aus0003_02758 Ef_aus0003_02762	aus0004_chr_p1-3.fna_02950	Ef_aus0005_02382	Ef_aus0006_01797	*	Ef_aus0009_02134	Ef_aus0010_02309	*	Ef_aus0014_01677	Ef_aus0015_01479	Ef_aus0016_02640 Ef_aus0016_02680	Ef_aus0019_01885	Ef_aus0021_01769	Ef_aus0023_01575	Ef_aus0025_01616	Ef_aus0026_02298 Ef_aus0026_02343	Ef_aus0029_02050	*	Ef_aus0038_01419	Ef_aus0041_02987 Ef_aus0041_03000	Ef_aus0043_01629	Ef_aus0045_02880 Ef_aus0045_02899	Ef_aus0053_02787 Ef_aus0053_02800	Ef_aus0055_01943	Ef_aus0065_01694	Ef_aus0070_02990 Ef_aus0070_03000	Ef_aus0078_02177	Ef_aus0080_01297	Ef_aus0084_02731 Ef_aus0084_02764
Ef_aus0233_p3	473	hypothetical protein	Ef_04112313871_02844 Ef_04112313871_00703	Ef_11-9295564_01930	Ef_11282884_01516	Ef_32605238_01753	Ef_524685928_02949 Ef_524685928_02628	Ef_9150823H_03132 Ef_9150823H_03130	Ef_aesops12030_02134	Ef_aesops12035_02666 Ef_aesops12035_02522	Ef_aesops12037_02516 Ef_aesops12037_02470	Ef_aesops12038_02487 Ef_aesops12038_02444	Ef_aesops12041_02645 Ef_aesops12041_02522	Ef_aesops12057_01516	Ef_aesops12062_02751 Ef_aesops12062_02325	Ef_aesops13004_01541	Ef_aesops13028_02725 Ef_aesops13028_02596	*	Ef_aesops13034_02788 Ef_aesops13034_02527 Ef_aesops13034_02335	Ef_aus0002_02140	Ef_aus0003_02763 Ef_aus0003_02759	aus0004_chr_p1-3.fna_02951	Ef_aus0005_02383	Ef_aus0006_01798	*	Ef_aus0009_02133	Ef_aus0010_02310	*	Ef_aus0014_01676	Ef_aus0015_01480	Ef_aus0016_02679 Ef_aus0016_02641	Ef_aus0019_01884	Ef_aus0021_01768	Ef_aus0023_01574	Ef_aus0025_01615	Ef_aus0026_02342 Ef_aus0026_02297	Ef_aus0029_02051	Ef_aus0031_02825	Ef_aus0038_01418	Ef_aus0041_03001 Ef_aus0041_02988	Ef_aus0043_01628	Ef_aus0045_02900 Ef_aus0045_02881	Ef_aus0053_02801 Ef_aus0053_02788	Ef_aus0055_01944	Ef_aus0065_01693	Ef_aus0070_03001 Ef_aus0070_02991	Ef_aus0078_02178	Ef_aus0080_01298	Ef_aus0084_02763 Ef_aus0084_02730
Ef_aus0233_p3	471	ATPase	Ef_04112313871_00700	Ef_11-9295564_01928	Ef_11282884_01514	Ef_32605238_01751	Ef_524685928_02625	Ef_9150823H_02804	Ef_aesops12030_02136	Ef_aesops12035_02667 Ef_aesops12035_02520	*	Ef_aesops12038_02485 Ef_aesops12038_02445	Ef_aesops12041_02646 Ef_aesops12041_02520	Ef_aesops12057_01514	Ef_aesops12062_02753 Ef_aesops12062_02326	Ef_aesops13004_01536	*	*	Ef_aesops13034_02336	Ef_aus0002_02138	*	aus0004_chr_p1-3.fna_02952	Ef_aus0005_02385	Ef_aus0006_01800	*	Ef_aus0009_02130	Ef_aus0010_02312	*	Ef_aus0014_01674	Ef_aus0015_01482	Ef_aus0016_02606	Ef_aus0019_01882	Ef_aus0021_01765	Ef_aus0023_01571	Ef_aus0025_01612	*	Ef_aus0029_02052	*	Ef_aus0038_01416	*	Ef_aus0043_01627	*	*	Ef_aus0055_01945	Ef_aus0065_01691	*	Ef_aus0078_02180	Ef_aus0080_01301	Ef_aus0084_02690
Ef_aus0233_p3	467	peptidase M23 family	Ef_04112313871_00632	Ef_11-9295564_01927	Ef_11282884_01510	Ef_32605238_01750	Ef_524685928_02799	Ef_9150823H_02847	Ef_aesops12030_02137	Ef_aesops12035_02668 Ef_aesops12035_02519	Ef_aesops12037_02895 Ef_aesops12037_02873	Ef_aesops12038_02446 Ef_aesops12038_02484	Ef_aesops12041_02647 Ef_aesops12041_02519	Ef_aesops12057_01513	Ef_aesops12062_02327 Ef_aesops12062_02754	Ef_aesops13004_01535	Ef_aesops13028_02677 Ef_aesops13028_02029	*	Ef_aesops13034_02337	Ef_aus0002_02137	Ef_aus0003_02732 Ef_aus0003_02681	aus0004_chr_p1-3.fna_02953	Ef_aus0005_02386	Ef_aus0006_01804	*	Ef_aus0009_02129	Ef_aus0010_02313	*	Ef_aus0014_01670	Ef_aus0015_01486	*	Ef_aus0019_01881	Ef_aus0021_01761	Ef_aus0023_01567	Ef_aus0025_01608	Ef_aus0026_02925	Ef_aus0029_02056	*	Ef_aus0038_01412	*	Ef_aus0043_01626	*	Ef_aus0053_02621 Ef_aus0053_02781	Ef_aus0055_01949	Ef_aus0065_01690	*	Ef_aus0078_02184	Ef_aus0080_01305	*
Ef_aus0233_p3	466	hypothetical protein	Ef_04112313871_02814 Ef_04112313871_00631	Ef_11-9295564_01926	Ef_11282884_01509	Ef_32605238_01749	Ef_524685928_02800	Ef_9150823H_03066 Ef_9150823H_02848	Ef_aesops12030_02138	Ef_aesops12035_02518	Ef_aesops12037_02872	Ef_aesops12038_02447	Ef_aesops12041_02648 Ef_aesops12041_02518	Ef_aesops12057_01512	Ef_aesops12062_02755 Ef_aesops12062_02328	Ef_aesops13004_01534	Ef_aesops13028_02676 Ef_aesops13028_02028	*	Ef_aesops13034_02677 Ef_aesops13034_02338	Ef_aus0002_02136	Ef_aus0003_02731 Ef_aus0003_02680	aus0004_chr_p1-3.fna_02954	Ef_aus0005_02387	Ef_aus0006_01805	*	Ef_aus0009_02128	Ef_aus0010_02314	*	Ef_aus0014_01669	Ef_aus0015_01487	Ef_aus0016_02488 Ef_aus0016_02487	Ef_aus0019_01880	Ef_aus0021_01760	Ef_aus0023_01566	Ef_aus0025_01607	Ef_aus0026_02926	Ef_aus0029_02057	*	Ef_aus0038_01411	Ef_aus0041_03033 Ef_aus0041_02817	Ef_aus0043_01625	Ef_aus0045_02948 Ef_aus0045_02757	Ef_aus0053_02782 Ef_aus0053_02622	Ef_aus0055_01950	Ef_aus0065_01689	Ef_aus0070_03059 Ef_aus0070_02829	Ef_aus0078_02185	Ef_aus0080_01306	Ef_aus0084_02701
Ef_aus0233_p3	465	hypothetical protein	Ef_04112313871_02813	Ef_11-9295564_01925	Ef_11282884_02777 Ef_11282884_01508	Ef_32605238_01748	Ef_524685928_02801	Ef_9150823H_02983	Ef_aesops12030_02139	Ef_aesops12035_02879	Ef_aesops12037_02884	Ef_aesops12038_02889	Ef_aesops12041_02881	Ef_aesops12057_01511	Ef_aesops12062_02329	Ef_aesops13004_01533	Ef_aesops13028_02675 Ef_aesops13028_02027	*	Ef_aesops13034_02676	Ef_aus0002_02135	Ef_aus0003_02730 Ef_aus0003_02679	aus0004_chr_p1-3.fna_02955	Ef_aus0005_02388	Ef_aus0006_01806	*	Ef_aus0009_02127	Ef_aus0010_02315	*	Ef_aus0014_01668	Ef_aus0015_01488	Ef_aus0016_02489 Ef_aus0016_02486	Ef_aus0019_01879	Ef_aus0021_01759	Ef_aus0023_01565	Ef_aus0025_01606	*	Ef_aus0029_02058	*	Ef_aus0038_01410	Ef_aus0041_03034 Ef_aus0041_02818	Ef_aus0043_01624	Ef_aus0045_02949 Ef_aus0045_02758	Ef_aus0053_02783 Ef_aus0053_02623	Ef_aus0055_01951	Ef_aus0065_01688	Ef_aus0070_03060 Ef_aus0070_02830	Ef_aus0078_02186	Ef_aus0080_01307	Ef_aus0084_02702
Ef_aus0233_p3	2958	hypothetical protein	*	Ef_11-9295564_01924	Ef_11282884_01507	Ef_32605238_01747	Ef_524685928_02802	Ef_9150823H_02982	Ef_aesops12030_02140	Ef_aesops12035_02880	Ef_aesops12037_02883	Ef_aesops12038_02890	Ef_aesops12041_02882	Ef_aesops12057_01510	Ef_aesops12062_02330	Ef_aesops13004_01532	Ef_aesops13028_02674	*	Ef_aesops13034_02915	Ef_aus0002_02134	Ef_aus0003_02678	*	*	*	*	*	*	*	*	*	Ef_aus0016_02490	Ef_aus0019_01878	*	*	*	*	Ef_aus0029_02059	*	*	Ef_aus0041_02819	Ef_aus0043_01623	Ef_aus0045_02759	Ef_aus0053_02624	Ef_aus0055_01952	*	Ef_aus0070_02831	*	*	*
Ef_aus0233_p3	2937	hypothetical protein	*	Ef_11-9295564_01923	*	Ef_32605238_01746	Ef_524685928_02803	Ef_9150823H_02770	Ef_aesops12030_02141	Ef_aesops12035_02881	Ef_aesops12037_02882	Ef_aesops12038_02891	Ef_aesops12041_02883	Ef_aesops12057_01509	Ef_aesops12062_02331	*	Ef_aesops13028_02673	*	Ef_aesops13034_02916	Ef_aus0002_02133	Ef_aus0003_02677	*	*	*	*	Ef_aus0009_02660	*	*	*	*	*	Ef_aus0019_01877	*	*	*	*	Ef_aus0029_03181	*	*	Ef_aus0041_02820	Ef_aus0043_01622	Ef_aus0045_02760	Ef_aus0053_02625	Ef_aus0055_01953	*	Ef_aus0070_02832	Ef_aus0078_02920	*	*
Ef_aus0233_p3	2936	hypothetical protein	*	Ef_11-9295564_01922	*	Ef_32605238_01745	Ef_524685928_02804	Ef_9150823H_02769	Ef_aesops12030_02142	Ef_aesops12035_02882	Ef_aesops12037_02881	Ef_aesops12038_02892	Ef_aesops12041_02884	Ef_aesops12057_01508	Ef_aesops12062_02332	*	Ef_aesops13028_02672	*	Ef_aesops13034_02917	Ef_aus0002_02132	Ef_aus0003_02676	*	*	*	*	*	*	*	*	*	*	Ef_aus0019_01876	*	*	*	*	Ef_aus0029_03182	*	*	Ef_aus0041_02821	Ef_aus0043_01621	Ef_aus0045_02761	Ef_aus0053_02626	Ef_aus0055_01954	*	Ef_aus0070_02833	Ef_aus0078_02919	*	*
Ef_aus0233_p3	3205	hypothetical protein	Ef_04112313871_02882	*	Ef_11282884_02775	*	Ef_524685928_02805	*	*	Ef_aesops12035_02807	Ef_aesops12037_02820	Ef_aesops12038_02828	Ef_aesops12041_02830	*	Ef_aesops12062_02333	*	*	*	Ef_aesops13034_02863	Ef_aus0002_02702 Ef_aus0002_02701	*	*	*	*	*	*	*	*	*	*	*	*	*	*	*	Ef_aus0026_02889	Ef_aus0029_03116	*	*	Ef_aus0041_02822	Ef_aus0043_01620	Ef_aus0045_02762	Ef_aus0053_02627	Ef_aus0055_01955	Ef_aus0065_01686	Ef_aus0070_02834	*	*	*
Ef_aus0233_p3	3324	hypothetical protein	Ef_04112313871_02883	*	Ef_11282884_02774	*	*	*	*	Ef_aesops12035_02806	Ef_aesops12037_02819	Ef_aesops12038_02827	Ef_aesops12041_02829	*	Ef_aesops12062_02334	*	*	*	Ef_aesops13034_02862	*	*	*	*	*	*	*	*	*	*	*	*	*	*	*	*	Ef_aus0026_02888	*	*	*	Ef_aus0041_02823	Ef_aus0043_01619	Ef_aus0045_02763	Ef_aus0053_02628	*	Ef_aus0065_01685	Ef_aus0070_02835	*	*	*
Ef_aus0233_p3	461	hypothetical protein	Ef_04112313871_02884 Ef_04112313871_02809	Ef_11-9295564_01919	Ef_11282884_01502	Ef_32605238_01742	Ef_524685928_02807	Ef_9150823H_02766 Ef_9150823H_02460	Ef_aesops12030_02145	Ef_aesops12035_02814 Ef_aesops12035_02805	Ef_aesops12037_02823 Ef_aesops12037_02818	Ef_aesops12038_02831 Ef_aesops12038_02826	Ef_aesops12041_02833 Ef_aesops12041_02828	Ef_aesops12057_01505	Ef_aesops12062_02827 Ef_aesops12062_02335	Ef_aesops13004_01528	Ef_aesops13028_02669 Ef_aesops13028_02023	*	Ef_aesops13034_02861 Ef_aesops13034_02866 Ef_aesops13034_02672	Ef_aus0002_02129	Ef_aus0003_02833	aus0004_chr_p1-3.fna_02960	Ef_aus0005_02393	Ef_aus0006_01810	*	Ef_aus0009_02665	Ef_aus0010_02320	*	Ef_aus0014_01664	Ef_aus0015_01492	Ef_aus0016_02495 Ef_aus0016_02482	Ef_aus0019_01873	Ef_aus0021_01753	Ef_aus0023_01561	Ef_aus0025_01602	Ef_aus0026_02887 Ef_aus0026_02804	Ef_aus0029_03157 Ef_aus0029_03139	*	Ef_aus0038_01406	Ef_aus0041_02824	Ef_aus0043_01618	Ef_aus0045_02764	Ef_aus0053_02629	Ef_aus0055_01957	Ef_aus0065_01684	Ef_aus0070_02836	Ef_aus0078_02916 Ef_aus0078_02190	Ef_aus0080_01311	Ef_aus0084_02663 Ef_aus0084_02665
Ef_aus0233_p3	460	hypothetical protein	Ef_04112313871_02885 Ef_04112313871_02808	Ef_11-9295564_01918	Ef_11282884_01501	Ef_32605238_01741	Ef_524685928_02808	Ef_9150823H_02765 Ef_9150823H_02461	Ef_aesops12030_02146	Ef_aesops12035_02813 Ef_aesops12035_02804	Ef_aesops12037_02822 Ef_aesops12037_02817	Ef_aesops12038_02830 Ef_aesops12038_02825	Ef_aesops12041_02832 Ef_aesops12041_02827	Ef_aesops12057_01504	Ef_aesops12062_02828 Ef_aesops12062_02336	Ef_aesops13004_01527	Ef_aesops13028_02668 Ef_aesops13028_02022	*	Ef_aesops13034_02865 Ef_aesops13034_02860 Ef_aesops13034_02671	Ef_aus0002_02128	Ef_aus0003_02843	*	Ef_aus0005_02394	Ef_aus0006_01811	*	Ef_aus0009_02666	Ef_aus0010_02321	Ef_aus0012_02870	Ef_aus0014_01663	Ef_aus0015_01493	Ef_aus0016_02496 Ef_aus0016_02481	Ef_aus0019_01872	Ef_aus0021_01752	Ef_aus0023_01560	Ef_aus0025_01601	Ef_aus0026_02886 Ef_aus0026_02805	Ef_aus0029_03158 Ef_aus0029_03140	Ef_aus0031_02819	Ef_aus0038_01405	Ef_aus0041_02825	Ef_aus0043_01617	Ef_aus0045_02765	Ef_aus0053_02630	Ef_aus0055_01958	Ef_aus0065_01683	Ef_aus0070_02837	Ef_aus0078_02191	Ef_aus0080_01312	Ef_aus0084_02666
Ef_aus0233_p3	2935	hypothetical protein	Ef_04112313871_02886 Ef_04112313871_02807	Ef_11-9295564_01917	Ef_11282884_02863 Ef_11282884_01500	Ef_32605238_01740	Ef_524685928_02809	Ef_9150823H_02764	Ef_aesops12030_02147	Ef_aesops12035_02803 Ef_aesops12035_02812	Ef_aesops12037_02816 Ef_aesops12037_02821	Ef_aesops12038_02824 Ef_aesops12038_02829	Ef_aesops12041_02826 Ef_aesops12041_02831	Ef_aesops12057_01503	Ef_aesops12062_02337 Ef_aesops12062_02829	*	Ef_aesops13028_02667	*	Ef_aesops13034_02859 Ef_aesops13034_02864	Ef_aus0002_02127	Ef_aus0003_02814	aus0004_chr_p1-3.fna_02961	*	*	*	Ef_aus0009_02667	*	*	*	*	Ef_aus0016_02497	Ef_aus0019_01871	Ef_aus0021_01751	Ef_aus0023_01559	*	Ef_aus0026_02885	Ef_aus0029_03141 Ef_aus0029_03192	*	*	Ef_aus0041_02826	Ef_aus0043_01616	Ef_aus0045_02766	Ef_aus0053_02631	Ef_aus0055_01959	Ef_aus0065_01682	Ef_aus0070_02838	Ef_aus0078_03116	*	*
Ef_aus0233_p3	2232	IS116/IS110/IS902 family transposase	Ef_04112313871_02951	Ef_11-9295564_02795	Ef_11282884_02828	Ef_32605238_02786	Ef_524685928_03071	Ef_9150823H_02859	Ef_aesops12030_02939	Ef_aesops12035_02891	Ef_aesops12037_02890	Ef_aesops12038_02898	Ef_aesops12041_02913	Ef_aesops12057_02799	Ef_aesops12062_02895	Ef_aesops13004_02946	Ef_aesops13028_02841	Ef_aesops13032_02814	Ef_aesops13034_02932	Ef_aus0002_02660	Ef_aus0003_02802	aus0004_chr_p1-3.fna_02709 aus0004_chr_p1-3.fna_02208 aus0004_chr_p1-3.fna_01545 aus0004_chr_p1-3.fna_01267	*	Ef_aus0006_02847	Ef_aus0007_02808	Ef_aus0009_02733	Ef_aus0010_02692	Ef_aus0012_02836	Ef_aus0014_02743	Ef_aus0015_02646	Ef_aus0016_02719	Ef_aus0019_02698	Ef_aus0021_02930	Ef_aus0023_02702	Ef_aus0025_02896	Ef_aus0026_02941	Ef_aus0029_03119	Ef_aus0031_02780	Ef_aus0038_02667	Ef_aus0041_03054	Ef_aus0043_02835	Ef_aus0045_02951	Ef_aus0053_02855	Ef_aus0055_03115	Ef_aus0065_02643	Ef_aus0070_03095	Ef_aus0078_03042	Ef_aus0080_02691	Ef_aus0084_02784
Ef_aus0233_p3	2220	hypothetical protein	Ef_04112313871_02876	Ef_11-9295564_02430	*	Ef_32605238_02402	Ef_524685928_02921	Ef_9150823H_02471 Ef_9150823H_02463	Ef_aesops12030_02552	Ef_aesops12035_02883	*	Ef_aesops12038_02893	Ef_aesops12041_02925	Ef_aesops12057_02553	Ef_aesops12062_02557 Ef_aesops12062_02414	Ef_aesops13004_01525	Ef_aesops13028_02493 Ef_aesops13028_02020	Ef_aesops13032_02506	Ef_aesops13034_02890 Ef_aesops13034_02669	Ef_aus0002_02418	Ef_aus0003_02800	aus0004_chr_p1-3.fna_02963	Ef_aus0005_02396	Ef_aus0006_02804 Ef_aus0006_01813	Ef_aus0007_02500	Ef_aus0009_02523	Ef_aus0010_02323	Ef_aus0012_02533	*	Ef_aus0015_01495	*	Ef_aus0019_02455	Ef_aus0021_02558	Ef_aus0023_02319	Ef_aus0025_01599	Ef_aus0026_02954	*	Ef_aus0031_02453	Ef_aus0038_01403	*	Ef_aus0043_02839	*	*	Ef_aus0055_02854	*	*	*	Ef_aus0080_01314	*
Ef_aus0233_p3	1815	hypothetical protein	Ef_04112313871_02875	*	Ef_11282884_02699 Ef_11282884_02691	*	*	Ef_9150823H_02464	*	Ef_aesops12035_02887	Ef_aesops12037_02437	Ef_aesops12038_02467	Ef_aesops12041_02445	*	Ef_aesops12062_02413	Ef_aesops13004_01524	Ef_aesops13028_02019	Ef_aesops13032_02505	*	*	Ef_aus0003_02260	aus0004_chr_p1-3.fna_02964	Ef_aus0005_02397	Ef_aus0006_02798	*	*	Ef_aus0010_02324	*	Ef_aus0014_02717	Ef_aus0015_01496	*	*	Ef_aus0021_02559	Ef_aus0023_02318	Ef_aus0025_01598	Ef_aus0026_02720 Ef_aus0026_02713	Ef_aus0029_02885	Ef_aus0031_02452	Ef_aus0038_01402	Ef_aus0041_03050	Ef_aus0043_02345	Ef_aus0045_02745	Ef_aus0053_02867	Ef_aus0055_02853	Ef_aus0065_02635	Ef_aus0070_03105	Ef_aus0078_03079	Ef_aus0080_01315	Ef_aus0084_02737
Ef_aus0233_p3	2022	DNA topoisomerase III	Ef_04112313871_02538 Ef_04112313871_02299	Ef_11-9295564_02432	Ef_11282884_02700 Ef_11282884_02692	Ef_32605238_02404	Ef_524685928_02922	Ef_9150823H_02473 Ef_9150823H_02465	Ef_aesops12030_02554	Ef_aesops12035_02713	Ef_aesops12037_02620 Ef_aesops12037_02436	Ef_aesops12038_02687 Ef_aesops12038_02466	Ef_aesops12041_02679 Ef_aesops12041_02444	Ef_aesops12057_02555	Ef_aesops12062_02555 Ef_aesops12062_02412	Ef_aesops13004_01523	Ef_aesops13028_02491 Ef_aesops13028_02018	Ef_aesops13032_02504	Ef_aesops13034_02780 Ef_aesops13034_02774 Ef_aesops13034_02579	Ef_aus0002_02420	Ef_aus0003_02620 Ef_aus0003_02261	aus0004_chr_p1-3.fna_02965	Ef_aus0005_02398	*	Ef_aus0007_02502	Ef_aus0009_02525	Ef_aus0010_02326	Ef_aus0012_02535	*	Ef_aus0015_01497	*	Ef_aus0019_02457	Ef_aus0021_02560	Ef_aus0023_02317	Ef_aus0025_01597	Ef_aus0026_02721 Ef_aus0026_02714	Ef_aus0029_02886	Ef_aus0031_02451	Ef_aus0038_01401	Ef_aus0041_03040	Ef_aus0043_02344	Ef_aus0045_02864 Ef_aus0045_02744	Ef_aus0053_02857	Ef_aus0055_02987 Ef_aus0055_02852	Ef_aus0065_02648 Ef_aus0065_02642	Ef_aus0070_03097	*	Ef_aus0080_01316	Ef_aus0084_02570
Ef_aus0233_p3	2021	hypothetical protein	Ef_04112313871_02537 Ef_04112313871_02298	Ef_11-9295564_02433	Ef_11282884_02701 Ef_11282884_02693	Ef_32605238_02405	Ef_524685928_02666 Ef_524685928_02269	Ef_9150823H_02474 Ef_9150823H_02466	Ef_aesops12030_02555	Ef_aesops12035_02712 Ef_aesops12035_02460	Ef_aesops12037_02619 Ef_aesops12037_02435	Ef_aesops12038_02686 Ef_aesops12038_02465	Ef_aesops12041_02678 Ef_aesops12041_02443	Ef_aesops12057_02556	Ef_aesops12062_02554 Ef_aesops12062_02411	Ef_aesops13004_01522	Ef_aesops13028_02490 Ef_aesops13028_02017	Ef_aesops13032_02503	Ef_aesops13034_02781 Ef_aesops13034_02775 Ef_aesops13034_02578	Ef_aus0002_02421	Ef_aus0003_02621 Ef_aus0003_02262	aus0004_chr_p1-3.fna_02966	Ef_aus0005_02399	Ef_aus0006_02761 Ef_aus0006_02610	Ef_aus0007_02503	Ef_aus0009_02526	Ef_aus0010_02327	Ef_aus0012_02536	Ef_aus0014_02598 Ef_aus0014_02324	Ef_aus0015_01498	Ef_aus0016_02774 Ef_aus0016_02772	Ef_aus0019_02458	Ef_aus0021_02561	Ef_aus0023_02316	Ef_aus0025_01596	Ef_aus0026_02722 Ef_aus0026_02715	Ef_aus0029_02887 Ef_aus0029_03051 Ef_aus0029_03025	Ef_aus0031_02450	Ef_aus0038_01400	Ef_aus0041_02966 Ef_aus0041_03096 Ef_aus0041_03039	Ef_aus0043_02343 Ef_aus0043_02688	Ef_aus0045_02743 Ef_aus0045_02968 Ef_aus0045_02865	Ef_aus0053_02776 Ef_aus0053_02892 Ef_aus0053_02856	Ef_aus0055_02851 Ef_aus0055_02988	Ef_aus0065_02647 Ef_aus0065_02641	Ef_aus0070_02975 Ef_aus0070_03126 Ef_aus0070_03096	Ef_aus0078_02942 Ef_aus0078_02921	Ef_aus0080_01317	Ef_aus0084_02717 Ef_aus0084_02571
Ef_aus0233_p3	2886	putative transcriptional regulator	Ef_04112313871_02297	Ef_11-9295564_02434	*	Ef_32605238_02406	Ef_524685928_02270	Ef_9150823H_02475	Ef_aesops12030_02556	Ef_aesops12035_02711 Ef_aesops12035_02459	Ef_aesops12037_02618 Ef_aesops12037_02434	Ef_aesops12038_02685 Ef_aesops12038_02464	Ef_aesops12041_02677 Ef_aesops12041_02442	Ef_aesops12057_02557	Ef_aesops12062_02553 Ef_aesops12062_02410	*	Ef_aesops13028_02489	Ef_aesops13032_02502	Ef_aesops13034_02782 Ef_aesops13034_02577	Ef_aus0002_02422	Ef_aus0003_02622 Ef_aus0003_02263	aus0004_chr_p1-3.fna_02967	*	Ef_aus0006_02611	Ef_aus0007_02504	Ef_aus0009_02527	*	Ef_aus0012_02537	Ef_aus0014_02599	*	*	Ef_aus0019_02459	*	*	*	Ef_aus0026_02716	Ef_aus0029_03026	*	*	*	Ef_aus0043_02689	*	*	*	*	*	Ef_aus0078_02922	*	*
Ef_aus0233_p3	2887	hypothetical protein	Ef_04112313871_02296	Ef_11-9295564_02435	*	Ef_32605238_02407	Ef_524685928_02271	Ef_9150823H_02476	Ef_aesops12030_02557	Ef_aesops12035_02710 Ef_aesops12035_02458	Ef_aesops12037_02617 Ef_aesops12037_02433	Ef_aesops12038_02684 Ef_aesops12038_02463	Ef_aesops12041_02676 Ef_aesops12041_02441	Ef_aesops12057_02558	Ef_aesops12062_02552 Ef_aesops12062_02409	*	Ef_aesops13028_02488	Ef_aesops13032_02501	Ef_aesops13034_02783 Ef_aesops13034_02576	Ef_aus0002_02423	Ef_aus0003_02623 Ef_aus0003_02264	aus0004_chr_p1-3.fna_02968	*	Ef_aus0006_02612	Ef_aus0007_02505	Ef_aus0009_02528	*	Ef_aus0012_02538	Ef_aus0014_02600	*	Ef_aus0016_02787	Ef_aus0019_02460	*	*	*	Ef_aus0026_02717	Ef_aus0029_03027	*	*	Ef_aus0041_03057 Ef_aus0041_03038	Ef_aus0043_02690	Ef_aus0045_02931 Ef_aus0045_02919	Ef_aus0053_02844 Ef_aus0053_02831	*	Ef_aus0065_02636 Ef_aus0065_02629	Ef_aus0070_03064 Ef_aus0070_03038	Ef_aus0078_02923	*	*
Ef_aus0233_p3	1814	single-strand binding protein, Ssb_1	Ef_04112313871_02534 Ef_04112313871_02295	*	Ef_11282884_02704 Ef_11282884_02696	*	Ef_524685928_02669 Ef_524685928_02272	Ef_9150823H_02469	Ef_aesops12030_02946	Ef_aesops12035_02457	Ef_aesops12037_02432	Ef_aesops12038_02462	Ef_aesops12041_02440	*	Ef_aesops12062_02408	Ef_aesops13004_01519	Ef_aesops13028_02014	Ef_aesops13032_02500	Ef_aesops13034_02784 Ef_aesops13034_02778	Ef_aus0002_02438	Ef_aus0003_02265	aus0004_chr_p1-3.fna_02969	Ef_aus0005_02402	Ef_aus0006_02758	*	*	Ef_aus0010_02330	*	Ef_aus0014_02327	Ef_aus0015_01501	Ef_aus0016_02752	*	Ef_aus0021_02564	Ef_aus0023_02313	Ef_aus0025_01593	Ef_aus0026_02725 Ef_aus0026_02718	Ef_aus0029_03054 Ef_aus0029_02890	Ef_aus0031_02447	Ef_aus0038_01397	Ef_aus0041_03037 Ef_aus0041_02963	Ef_aus0043_02340	Ef_aus0045_02930 Ef_aus0045_02740	Ef_aus0053_02843 Ef_aus0053_02773	Ef_aus0055_02991 Ef_aus0055_02848	Ef_aus0065_02637	Ef_aus0070_03063 Ef_aus0070_02972	Ef_aus0078_02945	Ef_aus0080_01320	Ef_aus0084_02720 Ef_aus0084_02574
Ef_aus0233_p3	1813	hypothetical protein	Ef_04112313871_02533 Ef_04112313871_02294	*	Ef_11282884_02705 Ef_11282884_02697	*	Ef_524685928_02670 Ef_524685928_02273	Ef_9150823H_02470	Ef_aesops12030_02740	Ef_aesops12035_02456	Ef_aesops12037_02431	Ef_aesops12038_02461	Ef_aesops12041_02439	*	Ef_aesops12062_02407	Ef_aesops13004_01518	Ef_aesops13028_02013	Ef_aesops13032_02499	Ef_aesops13034_02961	*	Ef_aus0003_02266	aus0004_chr_p1-3.fna_02970	Ef_aus0005_02403	Ef_aus0006_02757	*	*	Ef_aus0010_02331	*	Ef_aus0014_02328	Ef_aus0015_01502	Ef_aus0016_02737	*	Ef_aus0021_02565	Ef_aus0023_02312	Ef_aus0025_01592	Ef_aus0026_02726 Ef_aus0026_02719	Ef_aus0029_02891	Ef_aus0031_02446	Ef_aus0038_01396	Ef_aus0041_03036 Ef_aus0041_02962	Ef_aus0043_02339	Ef_aus0045_02929 Ef_aus0045_02739	Ef_aus0053_02842 Ef_aus0053_02772	Ef_aus0055_02847	Ef_aus0065_02638	Ef_aus0070_03062 Ef_aus0070_02971	Ef_aus0078_02946	Ef_aus0080_01321	Ef_aus0084_02807
Ef_aus0233_p3	1812	hypothetical protein	Ef_04112313871_02532 Ef_04112313871_02293	Ef_11-9295564_02439	Ef_11282884_02803	Ef_32605238_02411	Ef_524685928_02671 Ef_524685928_02274	Ef_9150823H_02862 Ef_9150823H_02480	Ef_aesops12030_02739 Ef_aesops12030_02561	Ef_aesops12035_02924 Ef_aesops12035_02455	Ef_aesops12037_02613 Ef_aesops12037_02430	Ef_aesops12038_02680 Ef_aesops12038_02460	Ef_aesops12041_02672 Ef_aesops12041_02438	Ef_aesops12057_02562	Ef_aesops12062_02548 Ef_aesops12062_02406	Ef_aesops13004_01517	Ef_aesops13028_02484 Ef_aesops13028_02012	Ef_aesops13032_02498	Ef_aesops13034_02968 Ef_aesops13034_02641 Ef_aesops13034_02572	Ef_aus0002_02780	Ef_aus0003_02627 Ef_aus0003_02267	aus0004_chr_p1-3.fna_02971	Ef_aus0005_02404	Ef_aus0006_02839 Ef_aus0006_02615	Ef_aus0007_02508	Ef_aus0009_02532	Ef_aus0010_02332	Ef_aus0012_02541	Ef_aus0014_02603 Ef_aus0014_02329	Ef_aus0015_01503	Ef_aus0016_02738	Ef_aus0019_02607	Ef_aus0021_02566	Ef_aus0023_02311	Ef_aus0025_01591	*	Ef_aus0029_03186	Ef_aus0031_02445	Ef_aus0038_01395	*	Ef_aus0043_02693 Ef_aus0043_02338	*	*	Ef_aus0055_03128	*	*	Ef_aus0078_02947 Ef_aus0078_02927	Ef_aus0080_01322	Ef_aus0084_02808
Ef_aus0233_p3	2606	hypothetical protein	Ef_04112313871_02292	*	*	*	Ef_524685928_02275	*	*	Ef_aesops12035_02925 Ef_aesops12035_02454	Ef_aesops12037_02429	Ef_aesops12038_02459	Ef_aesops12041_02671 Ef_aesops12041_02437	*	Ef_aesops12062_02547 Ef_aesops12062_02405	*	*	Ef_aesops13032_02497	Ef_aesops13034_02640	*	*	*	*	*	*	*	*	*	*	*	*	*	*	*	*	Ef_aus0026_02972	Ef_aus0029_03152	*	*	*	*	*	*	*	Ef_aus0065_02366	*	Ef_aus0078_02788	*	Ef_aus0084_02767
Ef_aus0233_p3	2952	hypothetical protein	Ef_04112313871_02291	Ef_11-9295564_02442	*	Ef_32605238_02414	Ef_524685928_02276	Ef_9150823H_02864 Ef_9150823H_02483	Ef_aesops12030_02564	Ef_aesops12035_02856 Ef_aesops12035_02453	Ef_aesops12037_02610 Ef_aesops12037_02428	Ef_aesops12038_02677 Ef_aesops12038_02458	Ef_aesops12041_02669 Ef_aesops12041_02436	Ef_aesops12057_02565	Ef_aesops12062_02545 Ef_aesops12062_02404	Ef_aesops13004_01514	Ef_aesops13028_02481 Ef_aesops13028_02010	Ef_aesops13032_02496	Ef_aesops13034_02569 Ef_aesops13034_02963 Ef_aesops13034_02639	Ef_aus0002_02626 Ef_aus0002_02791	Ef_aus0003_02630 Ef_aus0003_02268	aus0004_chr_p1-3.fna_02972	Ef_aus0005_02407	Ef_aus0006_02618	Ef_aus0007_02511	Ef_aus0009_02535	Ef_aus0010_02335	Ef_aus0012_02544	Ef_aus0014_02606	*	Ef_aus0016_02771	Ef_aus0019_02610	*	*	*	Ef_aus0026_02970	Ef_aus0029_03060	*	*	Ef_aus0041_03011 Ef_aus0041_02697	Ef_aus0043_02696	Ef_aus0045_02895 Ef_aus0045_02580	Ef_aus0053_02810 Ef_aus0053_02499	*	Ef_aus0065_02588 Ef_aus0065_02365	Ef_aus0070_03011 Ef_aus0070_02688	Ef_aus0078_02994	*	Ef_aus0084_02796
Ef_aus0233_p3	1809	hypothetical protein	Ef_04112313871_02290 Ef_04112313871_02529	*	Ef_11282884_02800	*	Ef_524685928_02277 Ef_524685928_02674	*	Ef_aesops12030_02736	Ef_aesops12035_02452	Ef_aesops12037_02427	Ef_aesops12038_02457	Ef_aesops12041_02435	*	Ef_aesops12062_02403	*	Ef_aesops13028_02009	Ef_aesops13032_02495	Ef_aesops13034_02638	*	Ef_aus0003_02269	aus0004_chr_p1-3.fna_02973	*	*	Ef_aus0007_02567	*	*	Ef_aus0012_02569	Ef_aus0014_02332	Ef_aus0015_01506	*	*	Ef_aus0021_02569	Ef_aus0023_02600 Ef_aus0023_02308	Ef_aus0025_02814 Ef_aus0025_01588	Ef_aus0026_02810	Ef_aus0029_03150 Ef_aus0029_03061	Ef_aus0031_02712 Ef_aus0031_02442	Ef_aus0038_02562 Ef_aus0038_01392	Ef_aus0041_02698 Ef_aus0041_02927	Ef_aus0043_02335	Ef_aus0045_02581 Ef_aus0045_02816	Ef_aus0053_02500 Ef_aus0053_02723	*	Ef_aus0065_02552 Ef_aus0065_02364	Ef_aus0070_02689 Ef_aus0070_02930	Ef_aus0078_02995 Ef_aus0078_02790	Ef_aus0080_01325	Ef_aus0084_02769
Ef_aus0233_p3	1808	hypothetical protein	Ef_04112313871_02528 Ef_04112313871_02289	*	Ef_11282884_02799	*	Ef_524685928_02278	*	Ef_aesops12030_02735	Ef_aesops12035_02451	Ef_aesops12037_02426	Ef_aesops12038_02456	Ef_aesops12041_02434	*	Ef_aesops12062_02402	*	Ef_aesops13028_02008	Ef_aesops13032_02494	Ef_aesops13034_02766 Ef_aesops13034_02637	Ef_aus0002_02508	*	*	*	Ef_aus0006_02817 Ef_aus0006_02741	Ef_aus0007_02568	*	*	Ef_aus0012_02570	Ef_aus0014_02333	Ef_aus0015_01507	Ef_aus0016_02593	*	Ef_aus0021_02570	Ef_aus0023_02601 Ef_aus0023_02307	Ef_aus0025_02815 Ef_aus0025_01587	Ef_aus0026_02908 Ef_aus0026_02811 Ef_aus0026_02567	Ef_aus0029_03095	Ef_aus0031_02713 Ef_aus0031_02441	Ef_aus0038_02563 Ef_aus0038_01391	Ef_aus0041_02699	*	Ef_aus0045_02582	Ef_aus0053_02501	Ef_aus0055_03088	Ef_aus0065_02553 Ef_aus0065_02363	Ef_aus0070_02690	Ef_aus0078_02791	Ef_aus0080_01326	Ef_aus0084_02770
Ef_aus0233_p3	1807	hypothetical protein	Ef_04112313871_02527 Ef_04112313871_02288	Ef_11-9295564_02443	*	Ef_32605238_02415	Ef_524685928_02676 Ef_524685928_02279	Ef_9150823H_02484	Ef_aesops12030_02734 Ef_aesops12030_02565	Ef_aesops12035_02855 Ef_aesops12035_02450	Ef_aesops12037_02609 Ef_aesops12037_02425	Ef_aesops12038_02676 Ef_aesops12038_02455	Ef_aesops12041_02668 Ef_aesops12041_02433	Ef_aesops12057_02566	Ef_aesops12062_02544 Ef_aesops12062_02401	Ef_aesops13004_01513	Ef_aesops13028_02480 Ef_aesops13028_02007	Ef_aesops13032_02493	Ef_aesops13034_02767 Ef_aesops13034_02636 Ef_aesops13034_02568	Ef_aus0002_02625 Ef_aus0002_02509	Ef_aus0003_02631 Ef_aus0003_02271	aus0004_chr_p1-3.fna_02975	Ef_aus0005_02408	Ef_aus0006_02818 Ef_aus0006_02742 Ef_aus0006_02619	Ef_aus0007_02569 Ef_aus0007_02512	Ef_aus0009_02536	*	Ef_aus0012_02571 Ef_aus0012_02545	Ef_aus0014_02607 Ef_aus0014_02334	Ef_aus0015_01508	Ef_aus0016_02592	Ef_aus0019_02611	Ef_aus0021_02571	Ef_aus0023_02602 Ef_aus0023_02306	Ef_aus0025_02816 Ef_aus0025_01586	Ef_aus0026_02909 Ef_aus0026_02812 Ef_aus0026_02566	Ef_aus0029_03096 Ef_aus0029_03041	Ef_aus0031_02714 Ef_aus0031_02440	Ef_aus0038_02564 Ef_aus0038_01390	Ef_aus0041_03010 Ef_aus0041_02929 Ef_aus0041_02700	Ef_aus0043_02697 Ef_aus0043_02333	Ef_aus0045_02894 Ef_aus0045_02818 Ef_aus0045_02583	Ef_aus0053_02809 Ef_aus0053_02725 Ef_aus0053_02502	Ef_aus0055_03089 Ef_aus0055_03043	Ef_aus0065_02587 Ef_aus0065_02554 Ef_aus0065_02362	Ef_aus0070_03010 Ef_aus0070_02932 Ef_aus0070_02691	Ef_aus0078_02792	Ef_aus0080_01327	Ef_aus0084_02797 Ef_aus0084_02771
Ef_aus0233_p3	3320	YcfA-like protein	Ef_04112313871_02287	*	*	*	Ef_524685928_02280	*	*	Ef_aesops12035_02449	Ef_aesops12037_02424	Ef_aesops12038_02454	Ef_aesops12041_02432	*	Ef_aesops12062_02400	*	*	Ef_aesops13032_02492	Ef_aesops13034_02635	*	*	*	*	*	*	*	*	*	*	*	*	*	*	*	*	Ef_aus0026_02565	*	*	*	Ef_aus0041_02701	*	Ef_aus0045_02584	Ef_aus0053_02503	*	Ef_aus0065_02361	Ef_aus0070_02692	*	*	*
Ef_aus0233_p3	3199	hypothetical protein	Ef_04112313871_02286	*	*	*	Ef_524685928_02281	*	*	Ef_aesops12035_02448	Ef_aesops12037_02423	Ef_aesops12038_02453	Ef_aesops12041_02431	*	Ef_aesops12062_02399	*	*	Ef_aesops13032_02491	Ef_aesops13034_02634	*	*	*	*	*	*	*	*	*	*	*	*	*	*	*	*	Ef_aus0026_02564	Ef_aus0029_03064	*	*	Ef_aus0041_02702	*	Ef_aus0045_02585	Ef_aus0053_02504	*	Ef_aus0065_02360	Ef_aus0070_02693	Ef_aus0078_02998	*	*
Ef_aus0233_p3	3161	Lactose-proton symporter	Ef_04112313871_02285	*	*	*	Ef_524685928_02282	*	*	Ef_aesops12035_02447	Ef_aesops12037_02422	Ef_aesops12038_02452	Ef_aesops12041_02430	*	Ef_aesops12062_02398	*	*	Ef_aesops13032_02490	Ef_aesops13034_02633	*	*	*	*	*	*	*	*	*	*	*	*	*	*	*	*	Ef_aus0026_02563	Ef_aus0029_02847	*	*	Ef_aus0041_02703	*	Ef_aus0045_02586	Ef_aus0053_02505	*	Ef_aus0065_02359	Ef_aus0070_02694	Ef_aus0078_02774	*	*
Ef_aus0233_p3	3162	Glycosyl hydrolase	Ef_04112313871_02284	*	*	*	Ef_524685928_02283	*	*	Ef_aesops12035_02446	Ef_aesops12037_02421	Ef_aesops12038_02451	Ef_aesops12041_02429	*	Ef_aesops12062_02397	*	*	Ef_aesops13032_02489	Ef_aesops13034_02632	*	*	*	*	*	*	*	*	*	*	*	*	*	*	*	*	Ef_aus0026_02562	Ef_aus0029_02848	*	*	Ef_aus0041_02704	*	Ef_aus0045_02587	Ef_aus0053_02506	*	Ef_aus0065_02358	Ef_aus0070_02695	Ef_aus0078_02775	*	*
Ef_aus0233_p3	3163	Fructokinase	Ef_04112313871_02283	*	*	*	Ef_524685928_02284	*	*	Ef_aesops12035_02445	Ef_aesops12037_02420	Ef_aesops12038_02450	Ef_aesops12041_02428	*	Ef_aesops12062_02396	*	*	Ef_aesops13032_02488	Ef_aesops13034_02631	*	*	*	*	*	*	*	*	*	*	*	*	*	*	*	*	Ef_aus0026_02561	Ef_aus0029_02849	*	*	Ef_aus0041_02705	*	Ef_aus0045_02588	Ef_aus0053_02507	*	Ef_aus0065_02357	Ef_aus0070_02696	Ef_aus0078_02776	*	*
Ef_aus0233_p3	3164	LacI family transcription regulator	Ef_04112313871_02282	*	*	*	Ef_524685928_02285	*	*	Ef_aesops12035_02444	Ef_aesops12037_02419	Ef_aesops12038_02449	Ef_aesops12041_02427	*	Ef_aesops12062_02395	*	*	Ef_aesops13032_02487	Ef_aesops13034_02630	*	*	*	*	*	*	*	*	*	*	*	*	*	*	*	*	Ef_aus0026_02560	Ef_aus0029_02850	*	*	Ef_aus0041_02706	*	Ef_aus0045_02589	Ef_aus0053_02508	*	Ef_aus0065_02356	Ef_aus0070_02697	Ef_aus0078_02777	*	*
Ef_aus0233_p3	4021	hypothetical protein	*	*	*	*	*	*	*	Ef_aesops12035_02443	Ef_aesops12037_02418	Ef_aesops12038_02448	Ef_aesops12041_02426	*	Ef_aesops12062_02394	*	*	Ef_aesops13032_02486	Ef_aesops13034_02629	*	*	*	*	*	*	*	*	*	*	*	*	*	*	*	*	*	*	*	*	*	*	*	*	*	Ef_aus0065_02355	*	*	*	*
Ef_aus0233_p3	2226	transposase	Ef_04112313871_02946	Ef_11-9295564_02797	Ef_11282884_02830	Ef_32605238_02787	*	Ef_9150823H_02866	Ef_aesops12030_02940	Ef_aesops12035_02894	Ef_aesops12037_02891	Ef_aesops12038_02899	Ef_aesops12041_02915	Ef_aesops12057_02800	Ef_aesops12062_02896	Ef_aesops13004_02947	Ef_aesops13028_02843	Ef_aesops13032_02815	Ef_aesops13034_02933	Ef_aus0002_02397	*	*	*	Ef_aus0006_02853	Ef_aus0007_02792	Ef_aus0009_02152	*	Ef_aus0012_02764	Ef_aus0014_01083	Ef_aus0015_02647	Ef_aus0016_02714	*	Ef_aus0021_02928	Ef_aus0023_02701	Ef_aus0025_02834	Ef_aus0026_02835	Ef_aus0029_03114	Ef_aus0031_02779	Ef_aus0038_02666	Ef_aus0041_03048	Ef_aus0043_02619	Ef_aus0045_02943	Ef_aus0053_02601	Ef_aus0055_03112	Ef_aus0065_02640	Ef_aus0070_03089	Ef_aus0078_03035	Ef_aus0080_02692	Ef_aus0084_02786
Ef_aus0233_p3	2225	Transposase	Ef_04112313871_02945	Ef_11-9295564_02796	Ef_11282884_02829	Ef_32605238_02788	Ef_524685928_03093	Ef_9150823H_02865	Ef_aesops12030_02941	Ef_aesops12035_02895	Ef_aesops12037_02892	Ef_aesops12038_02900	Ef_aesops12041_02914	Ef_aesops12057_02801	Ef_aesops12062_02897	Ef_aesops13004_02948	Ef_aesops13028_02844	Ef_aesops13032_02816	Ef_aesops13034_02934	*	Ef_aus0003_02272	aus0004_chr_p1-3.fna_02976	*	*	Ef_aus0007_02791	Ef_aus0009_02153	Ef_aus0010_02695	Ef_aus0012_02763	Ef_aus0014_01082	*	Ef_aus0016_02713	Ef_aus0019_02465	Ef_aus0021_02929	Ef_aus0023_02700	Ef_aus0025_02833	Ef_aus0026_02836	Ef_aus0029_03113	Ef_aus0031_02778	Ef_aus0038_02665	Ef_aus0041_03047	Ef_aus0043_02620	Ef_aus0045_02944	Ef_aus0053_02602	Ef_aus0055_03111	Ef_aus0065_02639	Ef_aus0070_03088	Ef_aus0078_03036	Ef_aus0080_02693	Ef_aus0084_02785
Ef_aus0233_p3	3321	hypothetical protein	Ef_04112313871_02281	*	*	*	Ef_524685928_02286	*	*	Ef_aesops12035_02913	Ef_aesops12037_02912	Ef_aesops12038_02919	Ef_aesops12041_02935	*	Ef_aesops12062_02918	*	*	Ef_aesops13032_02835	*	*	Ef_aus0003_02276	aus0004_chr_p1-3.fna_02980	*	*	*	*	*	*	*	*	*	*	*	*	*	Ef_aus0026_02559	*	*	*	Ef_aus0041_02707	*	Ef_aus0045_02590	Ef_aus0053_02509	*	Ef_aus0065_02702	Ef_aus0070_02698	*	*	*
Ef_aus0233_p3	2532	transposase Mutator family	Ef_04112313871_02280	*	*	Ef_32605238_02280	Ef_524685928_02288	Ef_9150823H_02942	*	*	*	*	*	Ef_aesops12057_01719	*	Ef_aesops13004_01903	*	*	*	Ef_aus0002_02020	Ef_aus0003_02247	*	*	*	*	*	*	*	*	Ef_aus0015_02529	Ef_aus0016_02632	Ef_aus0019_02033	*	*	*	*	*	Ef_aus0031_02633	Ef_aus0038_02544	*	Ef_aus0043_02160	*	*	*	*	*	*	Ef_aus0080_02706	Ef_aus0084_02806
Ef_aus0233_p3	3696	acetyltransferase GNAT family	*	*	*	*	Ef_524685928_03055	*	*	*	*	*	*	*	*	*	*	Ef_aesops13032_02793	*	Ef_aus0002_02816	*	*	*	Ef_aus0006_02835	Ef_aus0007_02783	Ef_aus0009_02709	*	Ef_aus0012_02824	*	*	*	*	*	Ef_aus0023_02693	Ef_aus0025_02888	Ef_aus0026_02933	Ef_aus0029_03038	*	*	Ef_aus0041_03027	*	Ef_aus0045_02924	Ef_aus0053_02847	Ef_aus0055_03040	Ef_aus0065_02632	Ef_aus0070_03053	Ef_aus0078_02969	*	*
Ef_aus0233_p3	3695	bifunctional aminoglycoside modifying enzyme AacA-AphD	*	Ef_11-9295564_02702	*	*	Ef_524685928_03056	Ef_9150823H_02756	*	Ef_aesops12035_02738	Ef_aesops12037_02737	Ef_aesops12038_02755	Ef_aesops12041_02752	*	Ef_aesops12062_02773	*	Ef_aesops13028_02740	Ef_aesops13032_02794	Ef_aesops13034_02758	*	*	*	*	Ef_aus0006_02836	Ef_aus0007_02782	Ef_aus0009_02710	*	Ef_aus0012_02825	*	*	*	*	*	Ef_aus0023_02694	Ef_aus0025_02889	Ef_aus0026_02934	Ef_aus0029_03037	*	*	Ef_aus0041_03028	*	Ef_aus0045_02925	Ef_aus0053_02848	Ef_aus0055_03039	Ef_aus0065_02633	Ef_aus0070_03054	*	*	*
Ef_aus0233_p3	2811	family transposase	Ef_04112313871_01788	Ef_11-9295564_01914	Ef_11282884_02834	Ef_32605238_00874	Ef_524685928_03074	Ef_9150823H_00822	Ef_aesops12030_02944	Ef_aesops12035_01939	Ef_aesops12037_02896	Ef_aesops12038_02903	Ef_aesops12041_02918	Ef_aesops12057_02804	Ef_aesops12062_02900	Ef_aesops13004_02951	Ef_aesops13028_02849	Ef_aesops13032_02819	Ef_aesops13034_02937	Ef_aus0002_02654	*	*	*	*	*	Ef_aus0009_00053	*	*	*	*	*	*	*	*	*	*	Ef_aus0029_03128	*	*	Ef_aus0041_03081	Ef_aus0043_02836	Ef_aus0045_02953	Ef_aus0053_02858	Ef_aus0055_03123	Ef_aus0065_00504	Ef_aus0070_03101	Ef_aus0078_03052	*	*
Ef_aus0233_p3	3338	hypothetical protein	*	*	*	*	*	*	*	Ef_aesops12035_02916	Ef_aesops12037_02903	*	Ef_aesops12041_02926	*	Ef_aesops12062_02908	*	*	Ef_aesops13032_02839	*	*	Ef_aus0003_02277	aus0004_chr_p1-3.fna_02981	*	*	*	*	*	*	*	*	*	*	*	*	*	*	*	*	*	Ef_aus0041_03104	*	Ef_aus0045_02975	Ef_aus0053_02917	*	Ef_aus0065_02699	Ef_aus0070_03134	*	*	*
Ef_aus0233_p3	2445	transposase	Ef_04112313871_02966 Ef_04112313871_02960	Ef_11-9295564_02803	Ef_11282884_02838	Ef_32605238_02802	Ef_524685928_00602	Ef_9150823H_02894	Ef_aesops12030_02950	Ef_aesops12035_02902	Ef_aesops12037_02901	Ef_aesops12038_02911	Ef_aesops12041_02923	Ef_aesops12057_02808	Ef_aesops12062_02906	Ef_aesops13004_02955	Ef_aesops13028_02856	Ef_aesops13032_02825	Ef_aesops13034_02940	Ef_aus0002_02689	*	aus0004_chr_p1-3.fna_01429 aus0004_chr_p1-3.fna_01323 aus0004_chr_p1-3.fna_01915 aus0004_chr_p1-3.fna_01787 aus0004_chr_p1-3.fna_01389 aus0004_chr_p1-3.fna_00918	Ef_aus0005_02470	Ef_aus0006_02861	Ef_aus0007_02843	Ef_aus0009_02579 Ef_aus0009_02572	Ef_aus0010_02706	Ef_aus0012_02850	Ef_aus0014_02750	Ef_aus0015_02657	Ef_aus0016_02385	Ef_aus0019_02714	Ef_aus0021_01632	Ef_aus0023_02705	Ef_aus0025_02905	Ef_aus0026_02964	*	Ef_aus0031_02802	Ef_aus0038_02694	Ef_aus0041_03095	Ef_aus0043_02845	Ef_aus0045_02959	Ef_aus0053_02874	*	Ef_aus0065_02694	Ef_aus0070_03107	*	Ef_aus0080_02716	Ef_aus0084_02819
Ef_aus0233_p3	2246	ISL3 family transposase	Ef_04112313871_02965 Ef_04112313871_02964	Ef_11-9295564_02802 Ef_11-9295564_02801	Ef_11282884_02836	Ef_32605238_02800 Ef_32605238_02799	Ef_524685928_03088 Ef_524685928_00471	Ef_9150823H_02893 Ef_9150823H_02892	Ef_aesops12030_02949	Ef_aesops12035_02901 Ef_aesops12035_02900	Ef_aesops12037_02900 Ef_aesops12037_02899	Ef_aesops12038_02910 Ef_aesops12038_02909	Ef_aesops12041_02922 Ef_aesops12041_02921	Ef_aesops12057_02807	Ef_aesops12062_02905 Ef_aesops12062_02904	Ef_aesops13004_02954	Ef_aesops13028_02855 Ef_aesops13028_02854	Ef_aesops13032_02824	Ef_aesops13034_02939 Ef_aesops13034_02938	Ef_aus0002_02686 Ef_aus0002_02685	Ef_aus0003_02809 Ef_aus0003_02808	aus0004_chr_p1-3.fna_01921 aus0004_chr_p1-3.fna_01517 aus0004_chr_p1-3.fna_01121	*	Ef_aus0006_02854	Ef_aus0007_02835	Ef_aus0009_02736	*	Ef_aus0012_02843	Ef_aus0014_02749 Ef_aus0014_02748	Ef_aus0015_02648	Ef_aus0016_02734 Ef_aus0016_02728	Ef_aus0019_02712	Ef_aus0021_02938	Ef_aus0023_02704 Ef_aus0023_02703	Ef_aus0025_02903 Ef_aus0025_02902	Ef_aus0026_02945 Ef_aus0026_02944	Ef_aus0029_03135 Ef_aus0029_03134	Ef_aus0031_02797 Ef_aus0031_02796	Ef_aus0038_02680 Ef_aus0038_02679	Ef_aus0041_03093 Ef_aus0041_03087	Ef_aus0043_02844 Ef_aus0043_02843	Ef_aus0045_02965 Ef_aus0045_02958	Ef_aus0053_02882 Ef_aus0053_02872	Ef_aus0055_03132 Ef_aus0055_03124	Ef_aus0065_02685 Ef_aus0065_02684	Ef_aus0070_03119 Ef_aus0070_03106	Ef_aus0078_03064	Ef_aus0080_02699 Ef_aus0080_02698	Ef_aus0084_02793 Ef_aus0084_02792
Ef_aus0233_p3	1365	hypothetical protein	Ef_04112313871_02936	Ef_11-9295564_02652	Ef_11282884_02817	Ef_32605238_02491	Ef_524685928_03042	Ef_9150823H_02693	Ef_aesops12030_02709	Ef_aesops12035_02870	Ef_aesops12037_02865	Ef_aesops12038_02875	Ef_aesops12041_02892	Ef_aesops12057_02695	Ef_aesops12062_02873	*	Ef_aesops13028_02824	Ef_aesops13032_02736	Ef_aesops13034_02800	Ef_aus0002_02630	Ef_aus0003_02793	aus0004_chr_p1-3.fna_02017 aus0004_chr_p1-3.fna_01990 aus0004_chr_p1-3.fna_01857 aus0004_chr_p1-3.fna_00012	*	Ef_aus0006_02830	Ef_aus0007_02796	Ef_aus0009_02765	*	Ef_aus0012_02819	Ef_aus0014_02731	Ef_aus0015_02622	Ef_aus0016_02702	Ef_aus0019_02675	Ef_aus0021_02910	Ef_aus0023_00232	Ef_aus0025_00232	Ef_aus0026_02930	Ef_aus0029_03189	Ef_aus0031_02773	Ef_aus0038_02658	Ef_aus0041_03031	Ef_aus0043_02829	Ef_aus0045_02928	Ef_aus0053_02841	Ef_aus0055_03160	Ef_aus0065_02621	Ef_aus0070_03055	Ef_aus0078_03020	Ef_aus0080_02657	Ef_aus0084_02749
Ef_aus0233_p3	1364	transposase	Ef_04112313871_02935	Ef_11-9295564_02651	Ef_11282884_02818	Ef_32605238_02492	Ef_524685928_03041	Ef_9150823H_02694	Ef_aesops12030_02708	Ef_aesops12035_02871	Ef_aesops12037_02864	Ef_aesops12038_02876	Ef_aesops12041_02893	Ef_aesops12057_02694	Ef_aesops12062_02874	*	Ef_aesops13028_02825	Ef_aesops13032_02735	Ef_aesops13034_02799	Ef_aus0002_02629	Ef_aus0003_02792	aus0004_chr_p1-3.fna_02016 aus0004_chr_p1-3.fna_01989 aus0004_chr_p1-3.fna_01856 aus0004_chr_p1-3.fna_00013	*	Ef_aus0006_02829	Ef_aus0007_02795	*	*	Ef_aus0012_02818	Ef_aus0014_02732	Ef_aus0015_02623	Ef_aus0016_02703	Ef_aus0019_02676	Ef_aus0021_02909	Ef_aus0023_00231	Ef_aus0025_00231	Ef_aus0026_02931	Ef_aus0029_03188	Ef_aus0031_02774	Ef_aus0038_02659	Ef_aus0041_03030	Ef_aus0043_02828	Ef_aus0045_02927	Ef_aus0053_02840	Ef_aus0055_03159	Ef_aus0065_02622	Ef_aus0070_03056	Ef_aus0078_03021	Ef_aus0080_02658	Ef_aus0084_02750
Ef_aus0233_p3	1363	Transposase IS66 family protein	Ef_04112313871_02934	Ef_11-9295564_02650	Ef_11282884_02819	Ef_32605238_02493	Ef_524685928_03040	Ef_9150823H_02695	Ef_aesops12030_02707	Ef_aesops12035_02872	Ef_aesops12037_02863	Ef_aesops12038_02877	Ef_aesops12041_02894	Ef_aesops12057_02693	Ef_aesops12062_02875	*	Ef_aesops13028_02826	Ef_aesops13032_02734	Ef_aesops13034_02798	Ef_aus0002_02628	Ef_aus0003_02791	aus0004_chr_p1-3.fna_02015 aus0004_chr_p1-3.fna_01855 aus0004_chr_p1-3.fna_00014	*	Ef_aus0006_02828	Ef_aus0007_02794	Ef_aus0009_02729	Ef_aus0010_02722	Ef_aus0012_02817	Ef_aus0014_02733	Ef_aus0015_02624	Ef_aus0016_02704	Ef_aus0019_02677	Ef_aus0021_02908	Ef_aus0023_00230	Ef_aus0025_00230	Ef_aus0026_02932	Ef_aus0029_02285	Ef_aus0031_02775	Ef_aus0038_02660	Ef_aus0041_03029	Ef_aus0043_02827	Ef_aus0045_02926	Ef_aus0053_02839	Ef_aus0055_02369	Ef_aus0065_02623	Ef_aus0070_03057	Ef_aus0078_03022	Ef_aus0080_02659	Ef_aus0084_02751
Ef_aus0233_p3	2615	resolvase family site-specific recombinase	Ef_04112313871_02926	*	*	*	Ef_524685928_03110	*	*	Ef_aesops12035_02852	Ef_aesops12037_02752	Ef_aesops12038_02855	Ef_aesops12041_02875	*	Ef_aesops12062_02858	*	*	Ef_aesops13032_02733	Ef_aesops13034_02797	*	*	*	*	*	*	*	*	*	*	*	*	*	*	*	*	Ef_aus0026_02920	*	*	*	Ef_aus0041_03120	*	Ef_aus0045_02999	Ef_aus0053_02936	*	Ef_aus0065_02614	Ef_aus0070_03157	*	*	*
Ef_aus0233_p3	2120	hypothetical protein	Ef_04112313871_02927	*	Ef_11282884_02367	*	Ef_524685928_02682	Ef_9150823H_02597	Ef_aesops12030_02729	Ef_aesops12035_02851	Ef_aesops12037_02751	Ef_aesops12038_02854	Ef_aesops12041_02874	*	Ef_aesops12062_02857	*	*	Ef_aesops13032_02732	Ef_aesops13034_02796	*	Ef_aus0003_02279	aus0004_chr_p1-3.fna_02983	*	*	*	*	*	*	Ef_aus0014_02339	Ef_aus0015_01513	Ef_aus0016_02587	*	*	Ef_aus0023_02301	*	Ef_aus0026_02919	Ef_aus0029_03125	Ef_aus0031_02435	Ef_aus0038_02569	Ef_aus0041_03051	Ef_aus0043_02327	Ef_aus0045_02945	Ef_aus0053_02852	Ef_aus0055_03118	Ef_aus0065_02615	Ef_aus0070_02977	Ef_aus0078_02797	*	Ef_aus0084_02659
Ef_aus0233_p3	2121	hypothetical protein	Ef_04112313871_02928	*	Ef_11282884_02366	*	Ef_524685928_02683	Ef_9150823H_02596	Ef_aesops12030_02728	Ef_aesops12035_02850	Ef_aesops12037_02750	Ef_aesops12038_02853	Ef_aesops12041_02873	*	Ef_aesops12062_02856	*	*	Ef_aesops13032_02731	Ef_aesops13034_02795	Ef_aus0002_02742	Ef_aus0003_02280	*	*	*	*	*	*	*	Ef_aus0014_02340	Ef_aus0015_01514	Ef_aus0016_02586	*	*	Ef_aus0023_02300	*	Ef_aus0026_02918	Ef_aus0029_03126	Ef_aus0031_02434	Ef_aus0038_02570	Ef_aus0041_03052	Ef_aus0043_02326	Ef_aus0045_02946	Ef_aus0053_02853	Ef_aus0055_03119	Ef_aus0065_02616	Ef_aus0070_02978	Ef_aus0078_02798	*	Ef_aus0084_02658
Ef_aus0233_p3	2122	multiple promoter invertase	Ef_04112313871_02929	*	Ef_11282884_02365	*	Ef_524685928_02684	Ef_9150823H_02595	Ef_aesops12030_02727	Ef_aesops12035_02849	Ef_aesops12037_02749	Ef_aesops12038_02852	Ef_aesops12041_02872	*	Ef_aesops12062_02855	*	*	Ef_aesops13032_02730	Ef_aesops13034_02794	*	Ef_aus0003_02281	aus0004_chr_p1-3.fna_02985	*	*	*	*	*	*	Ef_aus0014_02341	Ef_aus0015_01515	Ef_aus0016_02585	*	*	Ef_aus0023_02299	*	Ef_aus0026_02917	Ef_aus0029_03127	Ef_aus0031_02433	Ef_aus0038_02571	Ef_aus0041_03053	Ef_aus0043_02325	Ef_aus0045_02947	Ef_aus0053_02854	Ef_aus0055_03120	Ef_aus0065_02617	Ef_aus0070_02979	Ef_aus0078_02799	*	Ef_aus0084_02657
Ef_aus0233_p3	2905	Transposase	Ef_04112313871_02984 Ef_04112313871_02773 Ef_04112313871_02576 Ef_04112313871_02568 Ef_04112313871_02521 Ef_04112313871_00725	Ef_11-9295564_02748 Ef_11-9295564_02648 Ef_11-9295564_02594	Ef_11282884_02386 Ef_11282884_02363 Ef_11282884_00888	Ef_32605238_02495	Ef_524685928_02923 Ef_524685928_02996 Ef_524685928_02893	Ef_9150823H_02511 Ef_9150823H_03063 Ef_9150823H_02703	Ef_aesops12030_02705	Ef_aesops12035_02840 Ef_aesops12035_02826 Ef_aesops12035_02517	Ef_aesops12037_02870 Ef_aesops12037_02748	Ef_aesops12038_02552	Ef_aesops12041_02940 Ef_aesops12041_02867 Ef_aesops12041_02861 Ef_aesops12041_02517	Ef_aesops12057_02107 Ef_aesops12057_02101 Ef_aesops12057_02096 Ef_aesops12057_02092 Ef_aesops12057_02087 Ef_aesops12057_02083 Ef_aesops12057_02076 Ef_aesops12057_02072	Ef_aesops12062_02925 Ef_aesops12062_02861 Ef_aesops12062_02541	Ef_aesops13004_02973	*	Ef_aesops13032_02712 Ef_aesops13032_02677 Ef_aesops13032_02673 Ef_aesops13032_02667	Ef_aesops13034_02942 Ef_aesops13034_02884 Ef_aesops13034_02448	*	Ef_aus0003_02722	*	*	*	*	*	Ef_aus0010_02727	*	*	Ef_aus0015_02672	*	*	*	Ef_aus0023_02719	*	*	*	Ef_aus0031_02813	Ef_aus0038_02709	*	*	*	*	*	*	*	*	*	*
Ef_aus0233_p3	2123	DNA polymerase IV	Ef_04112313871_02393 Ef_04112313871_02522	*	Ef_11282884_02684 Ef_11282884_02364	*	Ef_524685928_02894 Ef_524685928_03045	Ef_9150823H_02594	Ef_aesops12030_02726	Ef_aesops12035_02825	Ef_aesops12037_02747	Ef_aesops12038_02883	Ef_aesops12041_02866	*	Ef_aesops12062_02862	*	Ef_aesops13028_02002	Ef_aesops13032_02678	Ef_aesops13034_02943 Ef_aesops13034_02772	Ef_aus0002_02514	Ef_aus0003_02282	aus0004_chr_p1-3.fna_02986	Ef_aus0005_02558	Ef_aus0006_02890	Ef_aus0007_02574	*	Ef_aus0010_02721	Ef_aus0012_02576	Ef_aus0014_02342	Ef_aus0015_01516	Ef_aus0016_02750 Ef_aus0016_02556	*	Ef_aus0021_02576	*	Ef_aus0025_02918 Ef_aus0025_02785	Ef_aus0026_02953	Ef_aus0029_03101	Ef_aus0031_02806 Ef_aus0031_02805	Ef_aus0038_02702 Ef_aus0038_02701	Ef_aus0041_03114	Ef_aus0043_02324	Ef_aus0045_02988	Ef_aus0053_02918	Ef_aus0055_03094	Ef_aus0065_02704 Ef_aus0065_02703	Ef_aus0070_02980	Ef_aus0078_02800	Ef_aus0080_02636	Ef_aus0084_02614 Ef_aus0084_02656
Ef_aus0233_p3	2124	hypothetical protein	Ef_04112313871_02394	*	Ef_11282884_02683	*	Ef_524685928_03046	Ef_9150823H_02593	Ef_aesops12030_02725	Ef_aesops12035_02824	Ef_aesops12037_02746	Ef_aesops12038_02882	Ef_aesops12041_02865	*	Ef_aesops12062_02863	*	Ef_aesops13028_02001	Ef_aesops13032_02679	Ef_aesops13034_02952	Ef_aus0002_02515	Ef_aus0003_02283	aus0004_chr_p1-3.fna_02987	Ef_aus0005_02557	Ef_aus0006_02889	Ef_aus0007_02575	*	Ef_aus0010_02720	Ef_aus0012_02577	Ef_aus0014_02343	Ef_aus0015_01517	Ef_aus0016_02555	*	*	Ef_aus0023_02717	Ef_aus0025_02786	Ef_aus0026_02961	Ef_aus0029_03102	Ef_aus0031_02821	Ef_aus0038_02722	Ef_aus0041_03115	Ef_aus0043_02323	Ef_aus0045_02989	Ef_aus0053_02919	Ef_aus0055_03095	Ef_aus0065_02723	Ef_aus0070_02981	Ef_aus0078_02801	*	Ef_aus0084_02615
Ef_aus0233_p3	2906	hypothetical protein	Ef_04112313871_02395	*	Ef_11282884_02682	*	Ef_524685928_03047	Ef_9150823H_02592	*	Ef_aesops12035_02823	Ef_aesops12037_02745	Ef_aesops12038_02881	Ef_aesops12041_02864	*	Ef_aesops12062_02864	*	Ef_aesops13028_02000	Ef_aesops13032_02680	Ef_aesops13034_02953	Ef_aus0002_02516	Ef_aus0003_02284	aus0004_chr_p1-3.fna_02988	*	Ef_aus0006_02727	Ef_aus0007_02576	*	*	Ef_aus0012_02578	Ef_aus0014_02344	Ef_aus0015_01518	Ef_aus0016_02554	*	*	Ef_aus0023_02716	Ef_aus0025_02787	Ef_aus0026_02960	*	Ef_aus0031_02727 Ef_aus0031_02829	Ef_aus0038_01443	Ef_aus0041_03139	Ef_aus0043_02322	Ef_aus0045_03023	Ef_aus0053_03000	*	Ef_aus0065_02732	Ef_aus0070_03178	*	*	Ef_aus0084_02616
Ef_aus0233_p3	2284	replication control protein PrgN_1	*	*	*	*	Ef_524685928_03048	Ef_9150823H_02591	Ef_aesops12030_02931	Ef_aesops12035_02822	Ef_aesops12037_02744	Ef_aesops12038_02880	Ef_aesops12041_02863	*	Ef_aesops12062_02865	*	*	*	Ef_aesops13034_02954	Ef_aus0002_02517	Ef_aus0003_02285	aus0004_chr_p1-3.fna_02989	*	Ef_aus0006_02728	Ef_aus0007_02577	Ef_aus0009_02639	*	Ef_aus0012_02579	*	*	*	*	*	Ef_aus0023_02663	Ef_aus0025_02788	*	Ef_aus0029_03165	Ef_aus0031_02737	Ef_aus0038_02622	*	Ef_aus0043_02321	*	*	Ef_aus0055_03143	*	*	Ef_aus0078_03088	*	*
Ef_aus0233_p3	659	ISEf1 transposase	Ef_04112313871_02974	Ef_11-9295564_02809	Ef_11282884_02842	Ef_32605238_02814	Ef_524685928_03092	Ef_9150823H_02948	Ef_aesops12030_02955	Ef_aesops12035_02907	Ef_aesops12037_02908	Ef_aesops12038_02916	Ef_aesops12041_02930	Ef_aesops12057_02815	Ef_aesops12062_02912	Ef_aesops13004_02959	Ef_aesops13028_02863	Ef_aesops13032_02829	*	*	Ef_aus0003_02825	aus0004_chr_p1-3.fna_02014 aus0004_chr_p1-3.fna_01827 aus0004_chr_p1-3.fna_01271 aus0004_chr_p1-3.fna_01153	*	*	Ef_aus0007_02310	Ef_aus0009_02746	Ef_aus0010_02707	Ef_aus0012_02851	Ef_aus0014_00768	Ef_aus0015_02658	Ef_aus0016_00971	*	Ef_aus0021_02947	Ef_aus0023_02707	Ef_aus0025_02911	Ef_aus0026_02104	Ef_aus0029_03153	Ef_aus0031_02803	Ef_aus0038_02696	*	*	*	*	Ef_aus0055_03137	*	*	Ef_aus0078_03077	Ef_aus0080_02708	*
Ef_aus0233_p3	2255	plasmid-partitioning protein	*	*	*	*	Ef_524685928_02869	Ef_9150823H_02590	Ef_aesops12030_02781	Ef_aesops12035_02748	Ef_aesops12037_02700	Ef_aesops12038_02600	Ef_aesops12041_02577	*	Ef_aesops12062_02685	*	*	*	Ef_aesops13034_02679	Ef_aus0002_02610	Ef_aus0003_02286	aus0004_chr_p1-3.fna_02990	*	Ef_aus0006_02729	Ef_aus0007_02578	*	*	Ef_aus0012_02580	*	*	*	*	*	Ef_aus0023_02664	Ef_aus0025_02789	Ef_aus0026_02874	Ef_aus0029_02025	Ef_aus0031_02738	Ef_aus0038_02623	Ef_aus0041_02989	Ef_aus0043_01654	Ef_aus0045_02875	Ef_aus0053_02793	Ef_aus0055_01918	Ef_aus0065_02573	Ef_aus0070_02992	Ef_aus0078_02911	*	*
Ef_aus0233_p3	2442	hypothetical protein	*	*	*	*	Ef_524685928_02868	Ef_9150823H_02589	Ef_aesops12030_02780	Ef_aesops12035_02749	Ef_aesops12037_02699	Ef_aesops12038_02599	Ef_aesops12041_02576	*	Ef_aesops12062_02684	*	*	*	Ef_aesops13034_02680	Ef_aus0002_02609	Ef_aus0003_02287	aus0004_chr_p1-3.fna_02991	*	Ef_aus0006_02730	Ef_aus0007_02579	Ef_aus0009_02767	*	Ef_aus0012_02581	*	*	*	*	*	Ef_aus0023_02665	Ef_aus0025_02790	Ef_aus0026_02873	Ef_aus0029_02026	Ef_aus0031_02739	Ef_aus0038_02624	Ef_aus0041_02990	Ef_aus0043_01653	Ef_aus0045_02876	Ef_aus0053_02794	Ef_aus0055_01919	Ef_aus0065_02574	Ef_aus0070_02993	Ef_aus0078_02910	*	*
Ef_aus0233_p4	3721	Initiator Replication protein	*	*	Ef_11282884_02782	Ef_32605238_02727	Ef_524685928_03008	*	Ef_aesops12030_02886	Ef_aesops12035_02820	Ef_aesops12037_02830	Ef_aesops12038_02838	Ef_aesops12041_02840	Ef_aesops12057_02106	Ef_aesops12062_02834	Ef_aesops13004_02901	Ef_aesops13028_02789	*	Ef_aesops13034_02881	Ef_aus0002_02753	*	*	*	*	*	*	*	*	*	*	*	*	Ef_aus0021_02845	*	*	*	Ef_aus0029_03178	Ef_aus0031_02658 Ef_aus0031_02654	Ef_aus0038_02682	*	*	Ef_aus0045_02882	Ef_aus0053_02789	Ef_aus0055_03060	Ef_aus0065_02583	*	Ef_aus0078_02985	Ef_aus0080_02640	Ef_aus0084_02715
Ef_aus0233_p4	2905	Transposase	Ef_04112313871_02984 Ef_04112313871_02773 Ef_04112313871_02576 Ef_04112313871_02568 Ef_04112313871_02521 Ef_04112313871_00725	Ef_11-9295564_02748 Ef_11-9295564_02648 Ef_11-9295564_02594	Ef_11282884_02386 Ef_11282884_02363 Ef_11282884_00888	Ef_32605238_02495	Ef_524685928_02923 Ef_524685928_02996 Ef_524685928_02893	Ef_9150823H_02511 Ef_9150823H_03063 Ef_9150823H_02703	Ef_aesops12030_02705	Ef_aesops12035_02840 Ef_aesops12035_02826 Ef_aesops12035_02517	Ef_aesops12037_02870 Ef_aesops12037_02748	Ef_aesops12038_02552	Ef_aesops12041_02940 Ef_aesops12041_02867 Ef_aesops12041_02861 Ef_aesops12041_02517	Ef_aesops12057_02107 Ef_aesops12057_02101 Ef_aesops12057_02096 Ef_aesops12057_02092 Ef_aesops12057_02087 Ef_aesops12057_02083 Ef_aesops12057_02076 Ef_aesops12057_02072	Ef_aesops12062_02925 Ef_aesops12062_02861 Ef_aesops12062_02541	Ef_aesops13004_02973	*	Ef_aesops13032_02712 Ef_aesops13032_02677 Ef_aesops13032_02673 Ef_aesops13032_02667	Ef_aesops13034_02942 Ef_aesops13034_02884 Ef_aesops13034_02448	*	Ef_aus0003_02722	*	*	*	*	*	Ef_aus0010_02727	*	*	Ef_aus0015_02672	*	*	*	Ef_aus0023_02719	*	*	*	Ef_aus0031_02813	Ef_aus0038_02709	*	*	*	*	*	*	*	*	*	*
Ef_aus0233_p4	2920	Fic family protein	*	Ef_11-9295564_02591	*	Ef_32605238_02728	Ef_524685928_03033	Ef_9150823H_02704	Ef_aesops12030_02887	Ef_aesops12035_02832	Ef_aesops12037_02833	Ef_aesops12038_02841	Ef_aesops12041_02850	Ef_aesops12057_02073	Ef_aesops12062_02837	Ef_aesops13004_02902	Ef_aesops13028_02799	Ef_aesops13032_02676	Ef_aesops13034_02869	Ef_aus0002_02611	Ef_aus0003_02721	*	*	*	*	Ef_aus0009_02726	*	*	*	Ef_aus0015_02585	*	Ef_aus0019_02679	*	Ef_aus0023_02616	Ef_aus0025_02762	Ef_aus0026_02769	Ef_aus0029_03073	*	*	Ef_aus0041_03017	Ef_aus0043_02817	Ef_aus0045_02910	Ef_aus0053_02820	Ef_aus0055_03066	*	Ef_aus0070_03027	Ef_aus0078_03001	*	*
Ef_aus0233_p4	2921	Resolvase protein	*	Ef_11-9295564_02592	*	Ef_32605238_02729	Ef_524685928_03032	Ef_9150823H_02705	Ef_aesops12030_02888	Ef_aesops12035_02833	Ef_aesops12037_02834	Ef_aesops12038_02842	Ef_aesops12041_02851	Ef_aesops12057_02074	Ef_aesops12062_02838	Ef_aesops13004_02903	Ef_aesops13028_02800	Ef_aesops13032_02675	Ef_aesops13034_02870	Ef_aus0002_02612	Ef_aus0003_02720	*	*	*	*	Ef_aus0009_02727	*	*	*	Ef_aus0015_02584	*	Ef_aus0019_02678	*	Ef_aus0023_02617	Ef_aus0025_02763	Ef_aus0026_02770	Ef_aus0029_03072	*	*	Ef_aus0041_03018	Ef_aus0043_02818	Ef_aus0045_02911	Ef_aus0053_02821	Ef_aus0055_03067	*	Ef_aus0070_03028	Ef_aus0078_03000	*	*
Ef_aus0233_p4	4000	Integrase core domain protein	*	Ef_11-9295564_02593	*	Ef_32605238_02730	*	Ef_9150823H_02706	Ef_aesops12030_02889	Ef_aesops12035_02834	Ef_aesops12037_02835	Ef_aesops12038_02843	Ef_aesops12041_02852	Ef_aesops12057_02075	Ef_aesops12062_02839	Ef_aesops13004_02904	Ef_aesops13028_02801	Ef_aesops13032_02674	Ef_aesops13034_02871	Ef_aus0002_02613	*	*	*	*	*	*	*	*	*	Ef_aus0015_02583	*	*	*	Ef_aus0023_02618	Ef_aus0025_02764	Ef_aus0026_02771	*	*	*	*	*	*	*	*	*	*	*	*	*
Ef_aus0233_p4	2905	Transposase	Ef_04112313871_02984 Ef_04112313871_02773 Ef_04112313871_02576 Ef_04112313871_02568 Ef_04112313871_02521 Ef_04112313871_00725	Ef_11-9295564_02748 Ef_11-9295564_02648 Ef_11-9295564_02594	Ef_11282884_02386 Ef_11282884_02363 Ef_11282884_00888	Ef_32605238_02495	Ef_524685928_02923 Ef_524685928_02996 Ef_524685928_02893	Ef_9150823H_02511 Ef_9150823H_03063 Ef_9150823H_02703	Ef_aesops12030_02705	Ef_aesops12035_02840 Ef_aesops12035_02826 Ef_aesops12035_02517	Ef_aesops12037_02870 Ef_aesops12037_02748	Ef_aesops12038_02552	Ef_aesops12041_02940 Ef_aesops12041_02867 Ef_aesops12041_02861 Ef_aesops12041_02517	Ef_aesops12057_02107 Ef_aesops12057_02101 Ef_aesops12057_02096 Ef_aesops12057_02092 Ef_aesops12057_02087 Ef_aesops12057_02083 Ef_aesops12057_02076 Ef_aesops12057_02072	Ef_aesops12062_02925 Ef_aesops12062_02861 Ef_aesops12062_02541	Ef_aesops13004_02973	*	Ef_aesops13032_02712 Ef_aesops13032_02677 Ef_aesops13032_02673 Ef_aesops13032_02667	Ef_aesops13034_02942 Ef_aesops13034_02884 Ef_aesops13034_02448	*	Ef_aus0003_02722	*	*	*	*	*	Ef_aus0010_02727	*	*	Ef_aus0015_02672	*	*	*	Ef_aus0023_02719	*	*	*	Ef_aus0031_02813	Ef_aus0038_02709	*	*	*	*	*	*	*	*	*	*
Ef_aus0233_p4	2932	hypothetical protein	*	Ef_11-9295564_02595	*	Ef_32605238_02661	Ef_524685928_02955	Ef_9150823H_02752	Ef_aesops12030_02805	Ef_aesops12035_02732	Ef_aesops12037_02731	Ef_aesops12038_02743	Ef_aesops12041_02735	Ef_aesops12057_02077	Ef_aesops12062_02767	Ef_aesops13004_02858	Ef_aesops13028_02728	Ef_aesops13032_02672	Ef_aesops13034_02759	Ef_aus0002_02427	Ef_aus0003_02656	*	*	*	*	Ef_aus0009_02612	*	*	*	Ef_aus0015_02561	*	*	Ef_aus0021_02966	Ef_aus0023_02607	Ef_aus0025_02741	Ef_aus0026_02744	Ef_aus0029_02874	*	*	Ef_aus0041_02799	Ef_aus0043_02701	Ef_aus0045_02724	Ef_aus0053_02707	Ef_aus0055_02980	*	Ef_aus0070_02914	Ef_aus0078_02873	*	*
Ef_aus0233_p4	2931	putative PrgP protein	*	Ef_11-9295564_02596	*	Ef_32605238_02662	Ef_524685928_02956	Ef_9150823H_02751	Ef_aesops12030_02806	Ef_aesops12035_02733	Ef_aesops12037_02732	Ef_aesops12038_02744	Ef_aesops12041_02736	Ef_aesops12057_02078	Ef_aesops12062_02768	Ef_aesops13004_02857	Ef_aesops13028_02729	Ef_aesops13032_02671	Ef_aesops13034_02760	Ef_aus0002_02428	Ef_aus0003_02657	*	*	*	*	Ef_aus0009_02611	*	*	*	Ef_aus0015_02562	*	*	*	Ef_aus0023_02608	Ef_aus0025_02742	Ef_aus0026_02745	Ef_aus0029_02873	*	*	Ef_aus0041_02798	Ef_aus0043_02702	Ef_aus0045_02725	Ef_aus0053_02708	Ef_aus0055_02981	*	Ef_aus0070_02915	Ef_aus0078_02874	*	*
Ef_aus0233_p4	2930	replication protein	*	Ef_11-9295564_02597	*	Ef_32605238_02663	Ef_524685928_02957	Ef_9150823H_02750	Ef_aesops12030_02807	Ef_aesops12035_02734	Ef_aesops12037_02733	Ef_aesops12038_02745	Ef_aesops12041_02737	Ef_aesops12057_02079	Ef_aesops12062_02769	Ef_aesops13004_02856	Ef_aesops13028_02730	Ef_aesops13032_02670	Ef_aesops13034_02761	Ef_aus0002_02429	Ef_aus0003_02658	*	*	*	*	Ef_aus0009_02610	*	*	*	Ef_aus0015_02563	*	*	*	Ef_aus0023_02609	Ef_aus0025_02743	Ef_aus0026_02746	Ef_aus0029_02872	*	*	Ef_aus0041_02797	Ef_aus0043_02703	Ef_aus0045_02726	Ef_aus0053_02709	Ef_aus0055_02982	*	Ef_aus0070_02916	Ef_aus0078_02875	*	*
Ef_aus0233_p4	2929	replication control protein PrgN	*	Ef_11-9295564_02598	*	Ef_32605238_02664	Ef_524685928_02958	Ef_9150823H_02749	Ef_aesops12030_02808	Ef_aesops12035_02735	Ef_aesops12037_02734	Ef_aesops12038_02746	Ef_aesops12041_02738	Ef_aesops12057_02080	Ef_aesops12062_02770	Ef_aesops13004_02855	Ef_aesops13028_02731	Ef_aesops13032_02669	Ef_aesops13034_02762	Ef_aus0002_02430	Ef_aus0003_02659	*	*	*	*	Ef_aus0009_02609	*	*	*	Ef_aus0015_02564	*	*	*	Ef_aus0023_02610	Ef_aus0025_02744	Ef_aus0026_02747	Ef_aus0029_02871	*	*	Ef_aus0041_02796	Ef_aus0043_02704	Ef_aus0045_02727	Ef_aus0053_02710	Ef_aus0055_02983	*	Ef_aus0070_02917	Ef_aus0078_02876	*	*
Ef_aus0233_p4	2928	hypothetical protein	*	Ef_11-9295564_02599	*	Ef_32605238_02665	Ef_524685928_03106	Ef_9150823H_02748	Ef_aesops12030_02809	Ef_aesops12035_02736	Ef_aesops12037_02735	Ef_aesops12038_02747	Ef_aesops12041_02739	Ef_aesops12057_02081	Ef_aesops12062_02771	Ef_aesops13004_02854	Ef_aesops13028_02732	Ef_aesops13032_02668	Ef_aesops13034_02763	Ef_aus0002_02431	Ef_aus0003_02661	*	*	*	*	Ef_aus0009_02607	*	*	*	Ef_aus0015_02565	*	*	*	Ef_aus0023_02611	Ef_aus0025_02745	Ef_aus0026_02748	Ef_aus0029_02869	*	*	Ef_aus0041_02794	Ef_aus0043_02706	Ef_aus0045_02729	Ef_aus0053_02826	Ef_aus0055_03075	*	Ef_aus0070_03033	Ef_aus0078_03043	*	*
Ef_aus0233_p4	2927	hypothetical protein	*	Ef_11-9295564_02600	*	Ef_32605238_02666	*	Ef_9150823H_02747	Ef_aesops12030_02810	Ef_aesops12035_02737	Ef_aesops12037_02736	Ef_aesops12038_02748	Ef_aesops12041_02740	Ef_aesops12057_02082	Ef_aesops12062_02772	Ef_aesops13004_02853	Ef_aesops13028_02733	*	Ef_aesops13034_02764	Ef_aus0002_02432	Ef_aus0003_02662	*	*	Ef_aus0006_02896	Ef_aus0007_02896	Ef_aus0009_02606	Ef_aus0010_02735	Ef_aus0012_02869	*	Ef_aus0015_02566	*	*	*	Ef_aus0023_02612	Ef_aus0025_02746	Ef_aus0026_02749	Ef_aus0029_02868	*	*	Ef_aus0041_02793	Ef_aus0043_02707	Ef_aus0045_02730	Ef_aus0053_02825	Ef_aus0055_03074	*	Ef_aus0070_03032	*	*	*
Ef_aus0233_p4	2905	Transposase	Ef_04112313871_02984 Ef_04112313871_02773 Ef_04112313871_02576 Ef_04112313871_02568 Ef_04112313871_02521 Ef_04112313871_00725	Ef_11-9295564_02748 Ef_11-9295564_02648 Ef_11-9295564_02594	Ef_11282884_02386 Ef_11282884_02363 Ef_11282884_00888	Ef_32605238_02495	Ef_524685928_02923 Ef_524685928_02996 Ef_524685928_02893	Ef_9150823H_02511 Ef_9150823H_03063 Ef_9150823H_02703	Ef_aesops12030_02705	Ef_aesops12035_02840 Ef_aesops12035_02826 Ef_aesops12035_02517	Ef_aesops12037_02870 Ef_aesops12037_02748	Ef_aesops12038_02552	Ef_aesops12041_02940 Ef_aesops12041_02867 Ef_aesops12041_02861 Ef_aesops12041_02517	Ef_aesops12057_02107 Ef_aesops12057_02101 Ef_aesops12057_02096 Ef_aesops12057_02092 Ef_aesops12057_02087 Ef_aesops12057_02083 Ef_aesops12057_02076 Ef_aesops12057_02072	Ef_aesops12062_02925 Ef_aesops12062_02861 Ef_aesops12062_02541	Ef_aesops13004_02973	*	Ef_aesops13032_02712 Ef_aesops13032_02677 Ef_aesops13032_02673 Ef_aesops13032_02667	Ef_aesops13034_02942 Ef_aesops13034_02884 Ef_aesops13034_02448	*	Ef_aus0003_02722	*	*	*	*	*	Ef_aus0010_02727	*	*	Ef_aus0015_02672	*	*	*	Ef_aus0023_02719	*	*	*	Ef_aus0031_02813	Ef_aus0038_02709	*	*	*	*	*	*	*	*	*	*
Ef_aus0233_p4	2451	Integrase core domain protein	Ef_04112313871_00712	Ef_11-9295564_02814	*	Ef_32605238_02708	Ef_524685928_02534	*	Ef_aesops12030_02963	Ef_aesops12035_02789	Ef_aesops12037_02917	Ef_aesops12038_02923	Ef_aesops12041_02819	Ef_aesops12057_01538 Ef_aesops12057_02084	Ef_aesops12062_02924	*	*	*	Ef_aesops13034_02965	Ef_aus0002_02364	Ef_aus0003_02502	*	*	*	*	*	*	*	*	*	Ef_aus0016_02161	Ef_aus0019_02435	Ef_aus0021_02496	*	*	*	*	*	*	*	*	*	*	*	*	*	*	*	*
Ef_aus0233_p4	4008	Integrase	*	Ef_11-9295564_02740	*	Ef_32605238_02709	*	Ef_9150823H_02800	Ef_aesops12030_02855	Ef_aesops12035_02790	Ef_aesops12037_02805	Ef_aesops12038_02813	Ef_aesops12041_02820	Ef_aesops12057_02085	Ef_aesops12062_02823	Ef_aesops13004_02891	Ef_aesops13028_02840	*	Ef_aesops13034_02845	*	*	*	*	*	*	*	*	*	*	*	*	*	*	*	*	*	*	*	*	*	*	*	*	*	*	*	*	*	*
Ef_aus0233_p4	2083	rRNA adenine N-6-methyltransferase	Ef_04112313871_02952	Ef_11-9295564_02741	Ef_11282884_02831	Ef_32605238_02710	Ef_524685928_02970	Ef_9150823H_02799	Ef_aesops12030_02854	Ef_aesops12035_02791	Ef_aesops12037_02806	Ef_aesops12038_02814	Ef_aesops12041_02821	Ef_aesops12057_02086	Ef_aesops12062_02822	Ef_aesops13004_02892	Ef_aesops13028_02823	*	Ef_aesops13034_02846	Ef_aus0002_02632	Ef_aus0003_02789	*	*	Ef_aus0006_02851	Ef_aus0007_02545	Ef_aus0009_02678	Ef_aus0010_02666	Ef_aus0012_02595	*	*	Ef_aus0016_02137	*	Ef_aus0021_02684	Ef_aus0023_02378	Ef_aus0025_02512	Ef_aus0026_02817	Ef_aus0029_02969	*	Ef_aus0038_02662	Ef_aus0041_02924	Ef_aus0043_02772	Ef_aus0045_02813	Ef_aus0053_02720	Ef_aus0055_02976	Ef_aus0065_02625	Ef_aus0070_02927	Ef_aus0078_02880	Ef_aus0080_02347	Ef_aus0084_02294
Ef_aus0233_p4	2905	Transposase	Ef_04112313871_02984 Ef_04112313871_02773 Ef_04112313871_02576 Ef_04112313871_02568 Ef_04112313871_02521 Ef_04112313871_00725	Ef_11-9295564_02748 Ef_11-9295564_02648 Ef_11-9295564_02594	Ef_11282884_02386 Ef_11282884_02363 Ef_11282884_00888	Ef_32605238_02495	Ef_524685928_02923 Ef_524685928_02996 Ef_524685928_02893	Ef_9150823H_02511 Ef_9150823H_03063 Ef_9150823H_02703	Ef_aesops12030_02705	Ef_aesops12035_02840 Ef_aesops12035_02826 Ef_aesops12035_02517	Ef_aesops12037_02870 Ef_aesops12037_02748	Ef_aesops12038_02552	Ef_aesops12041_02940 Ef_aesops12041_02867 Ef_aesops12041_02861 Ef_aesops12041_02517	Ef_aesops12057_02107 Ef_aesops12057_02101 Ef_aesops12057_02096 Ef_aesops12057_02092 Ef_aesops12057_02087 Ef_aesops12057_02083 Ef_aesops12057_02076 Ef_aesops12057_02072	Ef_aesops12062_02925 Ef_aesops12062_02861 Ef_aesops12062_02541	Ef_aesops13004_02973	*	Ef_aesops13032_02712 Ef_aesops13032_02677 Ef_aesops13032_02673 Ef_aesops13032_02667	Ef_aesops13034_02942 Ef_aesops13034_02884 Ef_aesops13034_02448	*	Ef_aus0003_02722	*	*	*	*	*	Ef_aus0010_02727	*	*	Ef_aus0015_02672	*	*	*	Ef_aus0023_02719	*	*	*	Ef_aus0031_02813	Ef_aus0038_02709	*	*	*	*	*	*	*	*	*	*
Ef_aus0233_p4	2546	transcriptional repressor	*	Ef_11-9295564_02783	*	Ef_32605238_02780	*	Ef_9150823H_02839	Ef_aesops12030_02915	Ef_aesops12035_02876	Ef_aesops12037_02866	Ef_aesops12038_02867	Ef_aesops12041_02895	Ef_aesops12057_02088	Ef_aesops12062_02883	Ef_aesops13004_02941	Ef_aesops13028_02830	*	Ef_aesops13034_02906	*	*	*	*	Ef_aus0006_02834	Ef_aus0007_02800	*	*	Ef_aus0012_02823	*	*	Ef_aus0016_02791	*	*	*	*	*	*	*	*	*	*	Ef_aus0045_02936	*	Ef_aus0055_03104	*	Ef_aus0070_03071	*	Ef_aus0080_02671	Ef_aus0084_02755
Ef_aus0233_p4	2543	hypothetical protein	*	Ef_11-9295564_02784	*	Ef_32605238_02779	*	Ef_9150823H_02840	Ef_aesops12030_02916	Ef_aesops12035_02875	Ef_aesops12037_02867	Ef_aesops12038_02866	Ef_aesops12041_02896	Ef_aesops12057_02089	Ef_aesops12062_02882	Ef_aesops13004_02940	Ef_aesops13028_02829	*	Ef_aesops13034_02907	Ef_aus0002_02827	*	*	*	Ef_aus0006_02833	Ef_aus0007_02799	*	*	Ef_aus0012_02822	*	*	*	*	*	*	*	*	*	*	*	*	*	Ef_aus0045_02937	*	Ef_aus0055_03101	*	Ef_aus0070_03072	*	Ef_aus0080_02668	Ef_aus0084_02756
Ef_aus0233_p4	2544	hypothetical protein	*	Ef_11-9295564_02785	*	Ef_32605238_02778	*	Ef_9150823H_02841	Ef_aesops12030_02917	Ef_aesops12035_02874	Ef_aesops12037_02868	Ef_aesops12038_02865	Ef_aesops12041_02897	Ef_aesops12057_02090	Ef_aesops12062_02881	Ef_aesops13004_02939	Ef_aesops13028_02828	*	Ef_aesops13034_02908	*	*	*	*	Ef_aus0006_02832	Ef_aus0007_02798	*	*	Ef_aus0012_02821	*	*	*	*	*	*	*	*	*	*	*	*	*	Ef_aus0045_02938	*	Ef_aus0055_03102	*	Ef_aus0070_03073	*	Ef_aus0080_02669	Ef_aus0084_02757
Ef_aus0233_p4	2545	Replication protein RepB	*	Ef_11-9295564_02786	*	Ef_32605238_02777	*	Ef_9150823H_02842	Ef_aesops12030_02918	Ef_aesops12035_02873	Ef_aesops12037_02869	Ef_aesops12038_02864	Ef_aesops12041_02898	Ef_aesops12057_02091	Ef_aesops12062_02880	Ef_aesops13004_02938	Ef_aesops13028_02827	*	Ef_aesops13034_02909	*	*	*	*	Ef_aus0006_02831	Ef_aus0007_02797	*	*	Ef_aus0012_02820	*	*	*	*	*	*	*	*	*	Ef_aus0031_02831	*	*	*	Ef_aus0045_02939	*	Ef_aus0055_03103	*	Ef_aus0070_03074	*	Ef_aus0080_02670	Ef_aus0084_02758
Ef_aus0233_p4	2905	Transposase	Ef_04112313871_02984 Ef_04112313871_02773 Ef_04112313871_02576 Ef_04112313871_02568 Ef_04112313871_02521 Ef_04112313871_00725	Ef_11-9295564_02748 Ef_11-9295564_02648 Ef_11-9295564_02594	Ef_11282884_02386 Ef_11282884_02363 Ef_11282884_00888	Ef_32605238_02495	Ef_524685928_02923 Ef_524685928_02996 Ef_524685928_02893	Ef_9150823H_02511 Ef_9150823H_03063 Ef_9150823H_02703	Ef_aesops12030_02705	Ef_aesops12035_02840 Ef_aesops12035_02826 Ef_aesops12035_02517	Ef_aesops12037_02870 Ef_aesops12037_02748	Ef_aesops12038_02552	Ef_aesops12041_02940 Ef_aesops12041_02867 Ef_aesops12041_02861 Ef_aesops12041_02517	Ef_aesops12057_02107 Ef_aesops12057_02101 Ef_aesops12057_02096 Ef_aesops12057_02092 Ef_aesops12057_02087 Ef_aesops12057_02083 Ef_aesops12057_02076 Ef_aesops12057_02072	Ef_aesops12062_02925 Ef_aesops12062_02861 Ef_aesops12062_02541	Ef_aesops13004_02973	*	Ef_aesops13032_02712 Ef_aesops13032_02677 Ef_aesops13032_02673 Ef_aesops13032_02667	Ef_aesops13034_02942 Ef_aesops13034_02884 Ef_aesops13034_02448	*	Ef_aus0003_02722	*	*	*	*	*	Ef_aus0010_02727	*	*	Ef_aus0015_02672	*	*	*	Ef_aus0023_02719	*	*	*	Ef_aus0031_02813	Ef_aus0038_02709	*	*	*	*	*	*	*	*	*	*
Ef_aus0233_p4	2946	Resolvase protein	*	Ef_11-9295564_02762	*	Ef_32605238_02757	Ef_524685928_02993	Ef_9150823H_02824	Ef_aesops12030_02904	Ef_aesops12035_02843	Ef_aesops12037_02845	Ef_aesops12038_02856	Ef_aesops12041_02871	Ef_aesops12057_02095	Ef_aesops12062_02847	Ef_aesops13004_02945	Ef_aesops13028_02806	*	Ef_aesops13034_02894	Ef_aus0002_02716	*	*	*	*	*	*	*	*	*	*	*	*	*	*	*	*	Ef_aus0029_03081	*	*	Ef_aus0041_02996	Ef_aus0043_02824	Ef_aus0045_02886	Ef_aus0053_02796	Ef_aus0055_03107	*	Ef_aus0070_03019	Ef_aus0078_03005	*	*
Ef_aus0233_p4	2905	Transposase	Ef_04112313871_02984 Ef_04112313871_02773 Ef_04112313871_02576 Ef_04112313871_02568 Ef_04112313871_02521 Ef_04112313871_00725	Ef_11-9295564_02748 Ef_11-9295564_02648 Ef_11-9295564_02594	Ef_11282884_02386 Ef_11282884_02363 Ef_11282884_00888	Ef_32605238_02495	Ef_524685928_02923 Ef_524685928_02996 Ef_524685928_02893	Ef_9150823H_02511 Ef_9150823H_03063 Ef_9150823H_02703	Ef_aesops12030_02705	Ef_aesops12035_02840 Ef_aesops12035_02826 Ef_aesops12035_02517	Ef_aesops12037_02870 Ef_aesops12037_02748	Ef_aesops12038_02552	Ef_aesops12041_02940 Ef_aesops12041_02867 Ef_aesops12041_02861 Ef_aesops12041_02517	Ef_aesops12057_02107 Ef_aesops12057_02101 Ef_aesops12057_02096 Ef_aesops12057_02092 Ef_aesops12057_02087 Ef_aesops12057_02083 Ef_aesops12057_02076 Ef_aesops12057_02072	Ef_aesops12062_02925 Ef_aesops12062_02861 Ef_aesops12062_02541	Ef_aesops13004_02973	*	Ef_aesops13032_02712 Ef_aesops13032_02677 Ef_aesops13032_02673 Ef_aesops13032_02667	Ef_aesops13034_02942 Ef_aesops13034_02884 Ef_aesops13034_02448	*	Ef_aus0003_02722	*	*	*	*	*	Ef_aus0010_02727	*	*	Ef_aus0015_02672	*	*	*	Ef_aus0023_02719	*	*	*	Ef_aus0031_02813	Ef_aus0038_02709	*	*	*	*	*	*	*	*	*	*
Ef_aus0233_p4	4013	Initiator Replication protein	*	Ef_11-9295564_02779	*	Ef_32605238_02723	*	*	Ef_aesops12030_02882	Ef_aesops12035_02817	Ef_aesops12037_02826	Ef_aesops12038_02834	Ef_aesops12041_02836	Ef_aesops12057_02102	Ef_aesops12062_02830	Ef_aesops13004_02897	Ef_aesops13028_02785	*	*	Ef_aus0002_02767	*	*	*	*	*	*	*	*	*	*	*	Ef_aus0019_02764	*	*	*	*	*	*	*	Ef_aus0041_02995	*	*	*	*	*	Ef_aus0070_03135	*	*	*
Ef_aus0233_p4	3765	hypothetical protein	Ef_04112313871_02915	*	*	*	Ef_524685928_03023	*	*	*	Ef_aesops12037_02839	*	*	*	*	*	*	*	*	*	*	*	*	*	*	*	*	*	*	*	*	*	Ef_aus0021_02925	*	*	*	*	Ef_aus0031_02754	*	*	*	*	*	*	Ef_aus0065_02618	*	*	*	*
Ef_aus0233_p4	8232	hypothetical protein	*	*	*	*	*	*	*	*	*	*	*	*	*	*	*	*	*	*	*	*	*	*	*	*	*	*	*	*	*	*	*	*	*	*	*	*	*	*	*	*	*	*	*	*	*	*	*
Ef_aus0233_p4	3714	hypothetical protein	Ef_04112313871_02896	Ef_11-9295564_02781	Ef_11282884_02784	Ef_32605238_02725	Ef_524685928_03007	*	Ef_aesops12030_02884	Ef_aesops12035_02819	Ef_aesops12037_02828	Ef_aesops12038_02836	Ef_aesops12041_02838	Ef_aesops12057_02104	Ef_aesops12062_02832	Ef_aesops13004_02899	Ef_aesops13028_02787	*	Ef_aesops13034_02880	*	*	*	*	*	*	*	*	*	*	*	*	*	Ef_aus0021_02843	*	*	*	Ef_aus0029_03145	Ef_aus0031_02656 Ef_aus0031_02652	*	Ef_aus0041_02993	*	Ef_aus0045_02884	Ef_aus0053_02791	Ef_aus0055_03058	Ef_aus0065_02581	*	Ef_aus0078_02987	Ef_aus0080_02642	Ef_aus0084_02713
Ef_aus0233_p5	4001	Initiator Replication protein	*	Ef_11-9295564_02669	*	Ef_32605238_02641	*	Ef_9150823H_02719	Ef_aesops12030_02787	Ef_aesops12035_02719	Ef_aesops12037_02717	Ef_aesops12038_02721	Ef_aesops12041_02713	Ef_aesops12057_02711	Ef_aesops12062_02757	*	Ef_aesops13028_02694	Ef_aesops13032_02723	Ef_aesops13034_02728	Ef_aus0002_02547	*	*	*	*	*	*	*	Ef_aus0012_02864	*	*	*	Ef_aus0019_02729	*	*	*	*	*	*	*	*	*	*	*	*	*	*	*	*	Ef_aus0084_02696
Ef_aus0233_p5	4002	putative plasmid replication protein	*	Ef_11-9295564_02670	*	Ef_32605238_02642	*	Ef_9150823H_02720	Ef_aesops12030_02786	Ef_aesops12035_02720	Ef_aesops12037_02716	Ef_aesops12038_02720	Ef_aesops12041_02712	Ef_aesops12057_02712	Ef_aesops12062_02756	*	Ef_aesops13028_02695	Ef_aesops13032_02724	Ef_aesops13034_02729	Ef_aus0002_02546	*	*	*	*	*	*	*	Ef_aus0012_02844	*	*	*	*	*	*	*	*	*	*	*	*	*	*	*	*	*	*	*	*	Ef_aus0084_02697
Ef_aus0233_p5	2225	Transposase	Ef_04112313871_02945	Ef_11-9295564_02796	Ef_11282884_02829	Ef_32605238_02788	Ef_524685928_03093	Ef_9150823H_02865	Ef_aesops12030_02941	Ef_aesops12035_02895	Ef_aesops12037_02892	Ef_aesops12038_02900	Ef_aesops12041_02914	Ef_aesops12057_02801	Ef_aesops12062_02897	Ef_aesops13004_02948	Ef_aesops13028_02844	Ef_aesops13032_02816	Ef_aesops13034_02934	*	Ef_aus0003_02272	aus0004_chr_p1-3.fna_02976	*	*	Ef_aus0007_02791	Ef_aus0009_02153	Ef_aus0010_02695	Ef_aus0012_02763	Ef_aus0014_01082	*	Ef_aus0016_02713	Ef_aus0019_02465	Ef_aus0021_02929	Ef_aus0023_02700	Ef_aus0025_02833	Ef_aus0026_02836	Ef_aus0029_03113	Ef_aus0031_02778	Ef_aus0038_02665	Ef_aus0041_03047	Ef_aus0043_02620	Ef_aus0045_02944	Ef_aus0053_02602	Ef_aus0055_03111	Ef_aus0065_02639	Ef_aus0070_03088	Ef_aus0078_03036	Ef_aus0080_02693	Ef_aus0084_02785
Ef_aus0233_p5	2226	transposase	Ef_04112313871_02946	Ef_11-9295564_02797	Ef_11282884_02830	Ef_32605238_02787	*	Ef_9150823H_02866	Ef_aesops12030_02940	Ef_aesops12035_02894	Ef_aesops12037_02891	Ef_aesops12038_02899	Ef_aesops12041_02915	Ef_aesops12057_02800	Ef_aesops12062_02896	Ef_aesops13004_02947	Ef_aesops13028_02843	Ef_aesops13032_02815	Ef_aesops13034_02933	Ef_aus0002_02397	*	*	*	Ef_aus0006_02853	Ef_aus0007_02792	Ef_aus0009_02152	*	Ef_aus0012_02764	Ef_aus0014_01083	Ef_aus0015_02647	Ef_aus0016_02714	*	Ef_aus0021_02928	Ef_aus0023_02701	Ef_aus0025_02834	Ef_aus0026_02835	Ef_aus0029_03114	Ef_aus0031_02779	Ef_aus0038_02666	Ef_aus0041_03048	Ef_aus0043_02619	Ef_aus0045_02943	Ef_aus0053_02601	Ef_aus0055_03112	Ef_aus0065_02640	Ef_aus0070_03089	Ef_aus0078_03035	Ef_aus0080_02692	Ef_aus0084_02786
Ef_aus0233_p5	3834	hypothetical protein	*	Ef_11-9295564_02665	*	Ef_32605238_02637	*	Ef_9150823H_02715	Ef_aesops12030_02791	Ef_aesops12035_02715	Ef_aesops12037_02721	Ef_aesops12038_02725	Ef_aesops12041_02717	Ef_aesops12057_02707	Ef_aesops12062_02761	*	Ef_aesops13028_02690	Ef_aesops13032_02719	Ef_aesops13034_02724	Ef_aus0002_02545	*	*	*	*	*	Ef_aus0009_02654	*	Ef_aus0012_02811	Ef_aus0014_02680	*	Ef_aus0016_02747	*	*	*	*	*	Ef_aus0029_02963	*	*	*	*	*	*	*	*	*	*	*	Ef_aus0084_02698
Ef_aus0233_p5	3766	hypothetical protein	*	Ef_11-9295564_02666	*	Ef_32605238_02638	*	Ef_9150823H_02716	Ef_aesops12030_02790	Ef_aesops12035_02716	Ef_aesops12037_02720	Ef_aesops12038_02724	Ef_aesops12041_02716	Ef_aesops12057_02708	Ef_aesops12062_02760	*	Ef_aesops13028_02691	Ef_aesops13032_02720	Ef_aesops13034_02725	Ef_aus0002_02544	*	*	*	Ef_aus0006_02886	*	Ef_aus0009_02653	*	*	Ef_aus0014_02679	*	Ef_aus0016_02748	Ef_aus0019_02760 Ef_aus0019_02696	Ef_aus0021_02883	*	*	*	Ef_aus0029_02962	*	*	*	*	*	*	*	*	*	*	*	Ef_aus0084_02699
Ef_aus0233_p5	2436	Staphopain A	*	Ef_11-9295564_02667	*	Ef_32605238_02639	*	Ef_9150823H_02717	Ef_aesops12030_02789	Ef_aesops12035_02717	Ef_aesops12037_02719	Ef_aesops12038_02723	Ef_aesops12041_02715	Ef_aesops12057_02709	Ef_aesops12062_02759	*	Ef_aesops13028_02692	Ef_aesops13032_02721	Ef_aesops13034_02726	Ef_aus0002_02543	*	*	*	*	*	Ef_aus0009_02708	*	Ef_aus0012_02859	*	*	*	*	Ef_aus0021_02768	*	*	*	*	*	*	*	*	*	Ef_aus0053_02678	*	*	Ef_aus0070_03094	*	Ef_aus0080_02506	Ef_aus0084_02539
Ef_aus0233_p5	2435	hypothetical protein	*	Ef_11-9295564_02668	*	Ef_32605238_02640	*	Ef_9150823H_02718	Ef_aesops12030_02788	Ef_aesops12035_02718	Ef_aesops12037_02718	Ef_aesops12038_02722	Ef_aesops12041_02714	Ef_aesops12057_02710	Ef_aesops12062_02758	*	Ef_aesops13028_02693	Ef_aesops13032_02722	Ef_aesops13034_02727	Ef_aus0002_02542	*	*	*	*	Ef_aus0007_02777	*	*	*	*	Ef_aus0015_02664	*	*	Ef_aus0021_02767	*	*	*	*	*	*	*	*	*	Ef_aus0053_02677	*	*	Ef_aus0070_03093	*	Ef_aus0080_02507	Ef_aus0084_02540
[truncated: 63 more columns]
